# Supplementary material for: The Structure and Organizations of ICHD-3 Differential Diagnoses through DiffNet: A Pilot Study
Source: Diagnostics (Basel). 2022 Oct 25;12(11):2589. doi: 10.3390/diagnostics12112589 (PMC9689765; doi:10.3390/diagnostics12112589)
Supplement: Supplementary file 1 [file diagnostics-12-02589-s001.zip]

Archive with 9 entries (9 files):
- diagnostics-1941791-supplementary/Examples.pdf
- diagnostics-1941791-supplementary/Figure S1.pdf
- diagnostics-1941791-supplementary/STROBE Statement.pdf
- diagnostics-1941791-supplementary/supplementalMaterial_The Technical Addendum.pdf
- diagnostics-1941791-supplementary/SupplementalProof.txt
- diagnostics-1941791-supplementary/Table S1.pdf
- diagnostics-1941791-supplementary/Table S2.pdf
- diagnostics-1941791-supplementary/Table S3.pdf
- diagnostics-1941791-supplementary/Table S4.pdf
