# Supplementary material for: The Structure and Organizations of ICHD-3 Differential Diagnoses through DiffNet: A Pilot Study
Source: Diagnostics (Basel). 2022 Oct 25;12(11):2589. doi: 10.3390/diagnostics12112589 (PMC9689765; doi:10.3390/diagnostics12112589)
Supplement: Supplementary file 1 [file diagnostics-12-02589-s001.zip › diagnostics-1941791-supplementary/SupplementalProof.txt]

abdominal migraine	acetylsalicylic acid overuse headache		1
abdominal migraine	acute headache attributed to bacterial meningitis or meningoencephalitis		1
abdominal migraine	acute headache attributed to craniotomy		1
abdominal migraine	acute headache attributed to intracranial fungal or other parasitic infection		1
abdominal migraine	acute headache attributed to ischaemic stroke (cerebral infarction)		1
abdominal migraine	acute headache attributed to mild traumatic injury to the head		1
abdominal migraine	acute headache attributed to non traumatic acute subdural haemorrhage (asdh)		1
abdominal migraine	acute headache attributed to non traumatic intracerebral haemorrhage		1
abdominal migraine	acute headache attributed to non traumatic subarachnoid haemorrhage (sah)		1
abdominal migraine	acute headache attributed to other systemic infection		1
abdominal migraine	acute headache attributed to other trauma or injury to the head and/or neck		1
abdominal migraine	acute headache attributed to reversible cerebral vasoconstriction syndrome (rcvs)		1
abdominal migraine	acute headache attributed to systemic bacterial infection		1
abdominal migraine	acute headache attributed to systemic viral infection		1
abdominal migraine	acute headache attributed to traumatic injury to the head		1
abdominal migraine	acute headache attributed to whiplash		1
abdominal migraine	acute headache or facial or neck pain attributed to cervical carotid or vertebral artery dissection		1
abdominal migraine	acute headache probably attributed to reversible cerebral vasoconstriction syndrome (rcvs)		1
abdominal migraine	alcohol induced headache		1
abdominal migraine	alternating hemiplegia of childhood		episodic syndromes that may be associated with migraine
abdominal migraine	benign paroxysmal torticollis		migraine
abdominal migraine	benign paroxysmal vertigo		episodic syndromes that may be associated with migraine
abdominal migraine	burning mouth syndrome (bms)		1
abdominal migraine	calcitonin gene related peptide (cgrp) induced headache		1
abdominal migraine	carbon monoxide (co) induced headache		1
abdominal migraine	central neuropathic pain		1
abdominal migraine	central neuropathic pain attributed to multiple sclerosis (ms)		1
abdominal migraine	central post stroke pain (cpsp)		1
abdominal migraine	cerebrospinal fluid (csf) fistula headache		1
abdominal migraine	cervicogenic headache		1
abdominal migraine	chronic cluster headache		1
abdominal migraine	chronic headache attributed to bacterial meningitis or meningoencephalitis		1
abdominal migraine	chronic headache attributed to intracranial fungal or other parasitic infection		1
abdominal migraine	chronic headache attributed to other systemic infection		1
abdominal migraine	chronic headache attributed to systemic bacterial infection		1
abdominal migraine	chronic headache attributed to systemic viral infection		1
abdominal migraine	chronic migraine (alternative criteria)		migraine
abdominal migraine	chronic migraine with continuous pain		migraine
abdominal migraine	chronic migraine with pain free periods		migraine
abdominal migraine	chronic suna		1
abdominal migraine	chronic sunct		1
abdominal migraine	chronic tension type headache		1
abdominal migraine	chronic tension type headache (alternative criteria)		1
abdominal migraine	chronic tension type headache associated with pericranial tenderness		1
abdominal migraine	chronic tension type headache not associated with pericranial tenderness		1
abdominal migraine	classical glossopharyngeal neuralgia		1
abdominal migraine	classical nervus intermedius neuralgia		1
abdominal migraine	classical trigeminal neuralgia		1
abdominal migraine	classical trigeminal neuralgia purely paroxysmal		1
abdominal migraine	classical trigeminal neuralgia with concomitant continuous pain		1
abdominal migraine	cluster headache		1
abdominal migraine	cluster headache (alternative criteria)		1
abdominal migraine	cocaine induced headache		1
abdominal migraine	cold stimulus headache		1
abdominal migraine	combination analgesic overuse headache		1
abdominal migraine	complications of migraine		migraine
abdominal migraine	cyclical vomiting syndrome		episodic syndromes that may be associated with migraine
abdominal migraine	delayed alcohol induced headache		1
abdominal migraine	delayed cgrp induced headache		1
abdominal migraine	delayed histamine induced headache		1
abdominal migraine	delayed no donor induced headache		1
abdominal migraine	delayed onset acute headache attributed to mild traumatic injury to the head		1
abdominal migraine	delayed onset acute headache attributed to moderate or severe traumatic injury to the head		1
abdominal migraine	delayed onset persistent headache attributed to mild traumatic injury to the head		1
abdominal migraine	delayed onset persistent headache attributed to moderate or severe traumatic injury to the head		1
abdominal migraine	epicrania fugax		1
abdominal migraine	episodic cluster headache		1
abdominal migraine	episodic paroxysmal hemicrania		1
abdominal migraine	episodic suna		1
abdominal migraine	episodic sunct		1
abdominal migraine	episodic syndromes that may be associated with migraine		migraine
abdominal migraine	ergotamine overuse headache		1
abdominal migraine	external pressure headache		1
abdominal migraine	external traction headache		1
abdominal migraine	familial hemiplegic migraine (fhm)		migraine
abdominal migraine	familial hemiplegic migraine other loci		migraine
abdominal migraine	familial hemiplegic migraine type 1 (fhm1)		1
abdominal migraine	familial hemiplegic migraine type 2 (fhm2)		migraine
abdominal migraine	familial hemiplegic migraine type 3 (fhm3)		migraine
abdominal migraine	frequent episodic tension type headache		1
abdominal migraine	frequent episodic tension type headache (alternative criteria)		1
abdominal migraine	frequent episodic tension type headache associated with pericranial tenderness		1
abdominal migraine	frequent episodic tension type headache not associated with pericranial tenderness		1
abdominal migraine	glossopharyngeal neuralgia		1
abdominal migraine	head and/or neck pain attributed to orthostatic (postural) hypotension		1
abdominal migraine	head or facial pain attributed to inflammation of the stylohyoid ligament		1
abdominal migraine	headache and/or migraine like aura attributed to chronic intracranial vasculopathy		1
abdominal migraine	headache attributed to a substance or its withdrawal		1
abdominal migraine	headache attributed to acute angle closure glaucoma		1
abdominal migraine	headache attributed to acute rhinosinusitis		1
abdominal migraine	headache attributed to aeroplane travel		1
abdominal migraine	headache attributed to arterial hypertension		1
abdominal migraine	headache attributed to arteritis		1
abdominal migraine	headache attributed to aseptic (non infectious) meningitis		1
abdominal migraine	headache attributed to autonomic dysreflexia		1
abdominal migraine	headache attributed to bacterial meningitis or meningoencephalitis		1
abdominal migraine	headache attributed to carcinomatous meningitis		1
abdominal migraine	headache attributed to carotid or vertebral angioplasty or stenting		1
abdominal migraine	headache attributed to cerebral ischaemic event		1
abdominal migraine	headache attributed to cervical carotid or vertebral artery disorder		1
abdominal migraine	headache attributed to cervical myofascial pain		1
abdominal migraine	headache attributed to chronic or recurring rhinosinusitis		1
abdominal migraine	headache attributed to colloid cyst of the third ventricle		1
abdominal migraine	headache attributed to cranial and/or cervical vascular disorder		1
abdominal migraine	headache attributed to cranial venous disorder		1
abdominal migraine	headache attributed to cranial venous sinus stenting		1
abdominal migraine	headache attributed to craniocervical dystonia		1
abdominal migraine	headache attributed to depressive disorder		1
abdominal migraine	headache attributed to disorder of cranial bone		1
abdominal migraine	headache attributed to disorder of homoeostasis		1
abdominal migraine	headache attributed to disorder of the ears		1
abdominal migraine	headache attributed to disorder of the eyes		1
abdominal migraine	headache attributed to disorder of the nasal mucosa turbinates or septum		1
abdominal migraine	headache attributed to disorder of the neck		1
abdominal migraine	headache attributed to disorder of the nose or paranasal sinuses		1
abdominal migraine	headache attributed to disorder of the teeth		1
abdominal migraine	headache attributed to dural arteriovenous fistula (davf)		1
abdominal migraine	headache attributed to epileptic seizure		1
abdominal migraine	headache attributed to exogenous acute pressor agent		1
abdominal migraine	headache attributed to external application of a cold stimulus		1
abdominal migraine	headache attributed to generalized anxiety disorder		1
abdominal migraine	headache attributed to giant cell arteritis (gca)		1
abdominal migraine	headache attributed to heterophoria or heterotropia		1
abdominal migraine	headache attributed to hypertensive crisis without hypertensive encephalopathy		1
abdominal migraine	headache attributed to hypertensive encephalopathy		1
abdominal migraine	headache attributed to hypoxia and/or hypercapnia		1
abdominal migraine	headache attributed to increased cerebrospinal fluid (csf) pressure		1
abdominal migraine	headache attributed to infection		1
abdominal migraine	headache attributed to intracranial artery dissection		1
abdominal migraine	headache attributed to intracranial fungal or other parasitic infection		1
abdominal migraine	headache attributed to intracranial hypertension secondary to chromosomal disorder		1
abdominal migraine	headache attributed to intracranial hypertension secondary to hydrocephalus		1
abdominal migraine	headache attributed to intracranial infection		1
abdominal migraine	headache attributed to intracranial neoplasia		1
abdominal migraine	headache attributed to intracranial neoplasm		1
abdominal migraine	headache attributed to intrathecal injection		1
abdominal migraine	headache attributed to ischaemic ocular motor nerve palsy		1
abdominal migraine	headache attributed to ischaemic stroke (cerebral infarction)		1
abdominal migraine	headache attributed to localized brain infection		1
abdominal migraine	headache attributed to low cerebrospinal fluid (csf) pressure		1
abdominal migraine	headache attributed to lymphocytic hypophysitis		1
abdominal migraine	headache attributed to neurosarcoidosis		1
abdominal migraine	headache attributed to non infectious inflammatory intracranial disease		1
abdominal migraine	headache attributed to non traumatic intracranial haemorrhage		1
abdominal migraine	headache attributed to non vascular intracranial disorder		1
abdominal migraine	headache attributed to occasional use of non headache medication		1
abdominal migraine	headache attributed to ocular inflammatory disorder		1
abdominal migraine	headache attributed to other acute intracranial arterial disorder		1
abdominal migraine	headache attributed to other disorder of homeostasis		1
abdominal migraine	headache attributed to other disorder of homoeostasis		1
abdominal migraine	headache attributed to other metabolic or systemic disorder		1
abdominal migraine	headache attributed to other non infectious inflammatory intracranial disease		1
abdominal migraine	headache attributed to other non vascular intracranial disorder		1
abdominal migraine	headache attributed to other systemic infection		1
abdominal migraine	headache attributed to panic disorder		1
abdominal migraine	headache attributed to phaeochromocytoma		1
abdominal migraine	headache attributed to pituitary apoplexy		1
abdominal migraine	headache attributed to post traumatic stress disorder (ptsd)		1
abdominal migraine	headache attributed to pre eclampsia or eclampsia		1
abdominal migraine	headache attributed to primary angiitis of the central nervous system (pacns)		1
abdominal migraine	headache attributed to psychiatric disorder		1
abdominal migraine	headache attributed to psychotic disorder		1
abdominal migraine	headache attributed to radiosurgery of the brain		1
abdominal migraine	headache attributed to refractive error		1
abdominal migraine	headache attributed to retropharyngeal tendonitis		1
abdominal migraine	headache attributed to reversible cerebral vasoconstriction syndrome (rcvs)		1
abdominal migraine	headache attributed to secondary angiitis of the central nervous system (sacns)		1
abdominal migraine	headache attributed to separation anxiety disorder		1
abdominal migraine	headache attributed to social anxiety disorder (social phobia)		1
abdominal migraine	headache attributed to somatization disorder		1
abdominal migraine	headache attributed to specific phobia		1
abdominal migraine	headache attributed to spontaneous intracranial hypotension		1
abdominal migraine	headache attributed to substance withdrawal		1
abdominal migraine	headache attributed to syndrome of retinal vasculopathy with cerebral leukoencephalopathy and systemic manifestations (rvclsm)		1
abdominal migraine	headache attributed to systemic bacterial infection		1
abdominal migraine	headache attributed to systemic infection		1
abdominal migraine	headache attributed to systemic viral infection		1
abdominal migraine	headache attributed to temporomandibular disorder (tmd)		1
abdominal migraine	headache attributed to trauma or injury to the head and/or neck		1
abdominal migraine	headache attributed to travel in space		1
abdominal migraine	headache attributed to unruptured saccular aneurysm		1
abdominal migraine	headache attributed to unruptured vascular malformation		1
abdominal migraine	headache attributed to upper cervical radiculopathy		1
abdominal migraine	headache attributed to use of or exposure to a substance		1
abdominal migraine	headache attributed to use of or exposure to other substance		1
abdominal migraine	headache attributed to viral encephalitis		1
abdominal migraine	headache attributed to viral meningitis		1
abdominal migraine	headache attributed to viral meningitis or encephalitis		1
abdominal migraine	headache attributed to withdrawal from chronic use of other substance		1
abdominal migraine	headache not elsewhere classified		1
abdominal migraine	headache or facial or neck pain attributed to cervical carotid or vertebral artery dissection		1
abdominal migraine	headache or facial pain attributed to disorder of the cranium neck eyes ears nose sinuses teeth mouth or other facial or cervical structure		1
abdominal migraine	headache or facial pain attributed to other disorder of cranium neck eyes ears nose sinuses teeth mouth or other facial or cervical structure		1
abdominal migraine	headache probably attributed to external application of a cold stimulus		1
abdominal migraine	headache probably attributed to ingestion or inhalation of a cold stimulus		1
abdominal migraine	headache unspecified		1
abdominal migraine	hemicrania continua		1
abdominal migraine	hemicrania continua (alternative criteria)		1
abdominal migraine	hemicrania continua remitting subtype		1
abdominal migraine	hemicrania continua unremitting subtype		1
abdominal migraine	hemiplegic migraine		1
abdominal migraine	high altitude headache		1
abdominal migraine	histamine induced headache		1
abdominal migraine	hypnic headache		1
abdominal migraine	ictal epileptic headache		1
abdominal migraine	idiopathic glossopharyngeal neuralgia		1
abdominal migraine	idiopathic nervus intermedius neuralgia		1
abdominal migraine	idiopathic painful glossopharyngeal neuropathy		1
abdominal migraine	idiopathic painful nervus intermedius neuropathy		1
abdominal migraine	idiopathic painful trigeminal neuropathy		1
abdominal migraine	idiopathic trigeminal neuralgia		1
abdominal migraine	idiopathic trigeminal neuralgia with concomitant continuous pain		1
abdominal migraine	immediate alcohol induced headache		1
abdominal migraine	immediate cgrp induced headache		1
abdominal migraine	immediate histamine induced headache		1
abdominal migraine	immediate no donor induced headache		1
abdominal migraine	infantile colic		episodic syndromes that may be associated with migraine
abdominal migraine	infrequent episodic tension type headache		1
abdominal migraine	infrequent episodic tension type headache (alternative criteria)		1
abdominal migraine	infrequent episodic tension type headache associated with pericranial tenderness		1
abdominal migraine	infrequent episodic tension type headache not associated with pericranial tenderness		1
abdominal migraine	medication overuse headache (moh)		1
abdominal migraine	medication overuse headache attributed to multiple drug classes not individually overused		1
abdominal migraine	medication overuse headache attributed to other medication		1
abdominal migraine	medication overuse headache attributed to unspecified or unverified overuse of multiple drug classes		1
abdominal migraine	menstrually related migraine with aura		migraine
abdominal migraine	menstrually related migraine without aura		migraine
abdominal migraine	migraine		1
abdominal migraine	migraine aura status		migraine
abdominal migraine	migraine like aura attributed to cerebral amyloid angiopathy (caa)		1
abdominal migraine	migraine with aura		1
abdominal migraine	migraine with brainstem aura		migraine
abdominal migraine	migraine with typical aura		migraine
abdominal migraine	migraine without aura		1
abdominal migraine	migrainous infarction		migraine
abdominal migraine	neck tongue syndrome		1
abdominal migraine	nervus intermedius neuralgia		1
abdominal migraine	nitric oxide (no) donor induced headache		1
abdominal migraine	non menstrual migraine with aura		migraine
abdominal migraine	non menstrual migraine without aura		1
abdominal migraine	non opioid analgesic overuse headache		1
abdominal migraine	non steroidal anti inflammatory drug (nsaid) overuse headache		1
abdominal migraine	nummular headache		1
abdominal migraine	occipital neuralgia		1
abdominal migraine	opioid overuse headache		1
abdominal migraine	opioid withdrawal headache		1
abdominal migraine	other headache disorders		1
abdominal migraine	other non opioid analgesic overuse headache		1
abdominal migraine	other primary headache disorders		1
abdominal migraine	pain attributed to a lesion or disease of nervus intermedius		1
abdominal migraine	pain attributed to a lesion or disease of the glossopharyngeal nerve		1
abdominal migraine	pain attributed to a lesion or disease of the trigeminal nerve		1
abdominal migraine	painful glossopharyngeal neuropathy		1
abdominal migraine	painful glossopharyngeal neuropathy attributed to a known cause		1
abdominal migraine	painful lesions of the cranial nerves and other facial pain		1
abdominal migraine	painful nervus intermedius neuropathy		1
abdominal migraine	painful nervus intermedius neuropathy attributed to herpes zoster		1
abdominal migraine	painful nervus intermedius neuropathy attributed to other disorder		1
abdominal migraine	painful optic neuritis		1
abdominal migraine	painful post traumatic trigeminal neuropathy		1
abdominal migraine	painful trigeminal neuropathy		1
abdominal migraine	painful trigeminal neuropathy attributed to herpes zoster		1
abdominal migraine	painful trigeminal neuropathy attributed to other disorder		1
abdominal migraine	paracetamol (acetaminophen) overuse headache		1
abdominal migraine	paratrigeminal oculosympathetic (raeder s) syndrome		1
abdominal migraine	paroxysmal hemicrania		1
abdominal migraine	paroxysmal hemicrania (alternative criteria)		1
abdominal migraine	persistent aura without infarction		migraine
abdominal migraine	persistent headache attributed to mild traumatic injury to the head		1
abdominal migraine	persistent headache attributed to other trauma or injury to the head and/or neck		1
abdominal migraine	persistent headache attributed to past bacterial meningitis or meningoencephalitis		1
abdominal migraine	persistent headache attributed to past cranial and/or cervical vascular disorder		1
abdominal migraine	persistent headache attributed to past disorder of homoeostasis		1
abdominal migraine	persistent headache attributed to past intracranial fungal or other parasitic infection		1
abdominal migraine	persistent headache attributed to past ischaemic stroke (cerebral infarction)		1
abdominal migraine	persistent headache attributed to past non traumatic acute subdural haemorrhage		1
abdominal migraine	persistent headache attributed to past non traumatic intracerebral haemorrhage		1
abdominal migraine	persistent headache attributed to past non traumatic intracranial haemorrhage		1
abdominal migraine	persistent headache attributed to past non traumatic subarachnoid haemorrhage		1
abdominal migraine	persistent headache attributed to past non vascular intracranial disorder		1
abdominal migraine	persistent headache attributed to past reversible cerebral vasoconstriction syndrome (rcvs)		1
abdominal migraine	persistent headache attributed to past use of or exposure to a substance		1
abdominal migraine	persistent headache attributed to traumatic injury to the head		1
abdominal migraine	persistent headache attributed to whiplash		1
abdominal migraine	persistent headache or facial or neck pain attributed to past cervical carotid or vertebral artery dissection		1
abdominal migraine	persistent idiopathic facial pain (pifp)		1
abdominal migraine	post dural puncture headache		1
abdominal migraine	post electroconvulsive therapy (ect) headache		1
abdominal migraine	post endarterectomy headache		1
abdominal migraine	post herpetic neuralgia of nervus intermedius		1
abdominal migraine	post ictal headache		1
abdominal migraine	primary cough headache		1
abdominal migraine	primary exercise headache		1
abdominal migraine	primary headache associated with sexual activity		1
abdominal migraine	primary stabbing headache		1
abdominal migraine	probable chronic tension type headache		1
abdominal migraine	probable cluster headache		1
abdominal migraine	probable cold stimulus headache		1
abdominal migraine	probable external compression headache		1
abdominal migraine	probable external pressure headache		1
abdominal migraine	probable external traction headache		1
abdominal migraine	probable frequent episodic tension type headache		1
abdominal migraine	probable hemicrania continua		1
abdominal migraine	probable hypnic headache		1
abdominal migraine	probable infrequent episodic tension type headache		1
abdominal migraine	probable migraine with aura		migraine
abdominal migraine	probable migraine without aura		migraine
abdominal migraine	probable new daily persistent headache		1
abdominal migraine	probable nummular headache		1
abdominal migraine	probable paroxysmal hemicrania		1
abdominal migraine	probable primary cough headache		1
abdominal migraine	probable primary exercise headache		1
abdominal migraine	probable primary headache associated with sexual activity		1
abdominal migraine	probable primary stabbing headache		1
abdominal migraine	probable short lasting unilateral neuralgiform headache attacks		1
abdominal migraine	probable trigeminal autonomic cephalalgia		1
abdominal migraine	pure menstrual migraine with aura		migraine
abdominal migraine	pure menstrual migraine without aura		migraine
abdominal migraine	recurrent gastrointestinal disturbance		episodic syndromes that may be associated with migraine
abdominal migraine	retinal migraine		migraine
abdominal migraine	secondary glossopharyngeal neuralgia		1
abdominal migraine	secondary nervus intermedius neuralgia		1
abdominal migraine	secondary trigeminal neuralgia		1
abdominal migraine	short lasting unilateral neuralgiform headache attacks		1
abdominal migraine	short lasting unilateral neuralgiform headache attacks (alternative criteria)		1
abdominal migraine	short lasting unilateral neuralgiform headache attacks with conjunctival injection and tearing (sunct)		1
abdominal migraine	short lasting unilateral neuralgiform headache attacks with cranial autonomic symptoms (suna)		1
abdominal migraine	sleep apnoea headache		1
abdominal migraine	sporadic hemiplegic migraine (shm)		1
abdominal migraine	tension type headache (alternative criteria)		1
abdominal migraine	tension type headache (tth)		1
abdominal migraine	tolosa hunt syndrome		1
abdominal migraine	trigeminal autonomic cephalalgias (tacs)		1
abdominal migraine	trigeminal neuralgia		1
abdominal migraine	trigeminal neuralgia attributed to multiple sclerosis		1
abdominal migraine	trigeminal neuralgia attributed to other cause		1
abdominal migraine	trigeminal neuralgia attributed to space occupying lesion		1
abdominal migraine	trigeminal post herpetic neuralgia		1
abdominal migraine	typical aura with headache		migraine
abdominal migraine	typical aura without headache		migraine
abdominal migraine	undifferentiated trigeminal autonomic cephalalgia		1
abdominal migraine	vestibular migraine		migraine
abdominal migraine	visual snow		migraine
acetylsalicylic acid overuse headache	acute headache attributed to bacterial meningitis or meningoencephalitis		1
acetylsalicylic acid overuse headache	acute headache attributed to craniotomy		1
acetylsalicylic acid overuse headache	acute headache attributed to intracranial fungal or other parasitic infection		1
acetylsalicylic acid overuse headache	acute headache attributed to ischaemic stroke (cerebral infarction)		1
acetylsalicylic acid overuse headache	acute headache attributed to mild traumatic injury to the head		1
acetylsalicylic acid overuse headache	acute headache attributed to non traumatic acute subdural haemorrhage (asdh)		1
acetylsalicylic acid overuse headache	acute headache attributed to non traumatic intracerebral haemorrhage		1
acetylsalicylic acid overuse headache	acute headache attributed to non traumatic subarachnoid haemorrhage (sah)		1
acetylsalicylic acid overuse headache	acute headache attributed to other systemic infection		1
acetylsalicylic acid overuse headache	acute headache attributed to other trauma or injury to the head and/or neck		1
acetylsalicylic acid overuse headache	acute headache attributed to reversible cerebral vasoconstriction syndrome (rcvs)		1
acetylsalicylic acid overuse headache	acute headache attributed to systemic bacterial infection		1
acetylsalicylic acid overuse headache	acute headache attributed to systemic viral infection		1
acetylsalicylic acid overuse headache	acute headache attributed to traumatic injury to the head		1
acetylsalicylic acid overuse headache	acute headache attributed to whiplash		1
acetylsalicylic acid overuse headache	acute headache or facial or neck pain attributed to cervical carotid or vertebral artery dissection		1
acetylsalicylic acid overuse headache	acute headache probably attributed to reversible cerebral vasoconstriction syndrome (rcvs)		1
acetylsalicylic acid overuse headache	alcohol induced headache		headache attributed to a substance or its withdrawal
acetylsalicylic acid overuse headache	alternating hemiplegia of childhood		1
acetylsalicylic acid overuse headache	benign paroxysmal torticollis		1
acetylsalicylic acid overuse headache	benign paroxysmal vertigo		1
acetylsalicylic acid overuse headache	burning mouth syndrome (bms)		1
acetylsalicylic acid overuse headache	calcitonin gene related peptide (cgrp) induced headache		1
acetylsalicylic acid overuse headache	carbon monoxide (co) induced headache		headache attributed to a substance or its withdrawal
acetylsalicylic acid overuse headache	central neuropathic pain		1
acetylsalicylic acid overuse headache	central neuropathic pain attributed to multiple sclerosis (ms)		1
acetylsalicylic acid overuse headache	central post stroke pain (cpsp)		1
acetylsalicylic acid overuse headache	cerebrospinal fluid (csf) fistula headache		1
acetylsalicylic acid overuse headache	cervicogenic headache		1
acetylsalicylic acid overuse headache	chronic cluster headache		1
acetylsalicylic acid overuse headache	chronic headache attributed to bacterial meningitis or meningoencephalitis		1
acetylsalicylic acid overuse headache	chronic headache attributed to intracranial fungal or other parasitic infection		1
acetylsalicylic acid overuse headache	chronic headache attributed to other systemic infection		1
acetylsalicylic acid overuse headache	chronic headache attributed to systemic bacterial infection		1
acetylsalicylic acid overuse headache	chronic headache attributed to systemic viral infection		1
acetylsalicylic acid overuse headache	chronic migraine (alternative criteria)		1
acetylsalicylic acid overuse headache	chronic migraine with continuous pain		1
acetylsalicylic acid overuse headache	chronic migraine with pain free periods		1
acetylsalicylic acid overuse headache	chronic suna		1
acetylsalicylic acid overuse headache	chronic sunct		1
acetylsalicylic acid overuse headache	chronic tension type headache		1
acetylsalicylic acid overuse headache	chronic tension type headache (alternative criteria)		1
acetylsalicylic acid overuse headache	chronic tension type headache associated with pericranial tenderness		1
acetylsalicylic acid overuse headache	chronic tension type headache not associated with pericranial tenderness		1
acetylsalicylic acid overuse headache	classical glossopharyngeal neuralgia		1
acetylsalicylic acid overuse headache	classical nervus intermedius neuralgia		1
acetylsalicylic acid overuse headache	classical trigeminal neuralgia		1
acetylsalicylic acid overuse headache	classical trigeminal neuralgia purely paroxysmal		1
acetylsalicylic acid overuse headache	classical trigeminal neuralgia with concomitant continuous pain		1
acetylsalicylic acid overuse headache	cluster headache		1
acetylsalicylic acid overuse headache	cluster headache (alternative criteria)		1
acetylsalicylic acid overuse headache	cocaine induced headache		headache attributed to a substance or its withdrawal
acetylsalicylic acid overuse headache	cold stimulus headache		1
acetylsalicylic acid overuse headache	combination analgesic overuse headache		1
acetylsalicylic acid overuse headache	complications of migraine		1
acetylsalicylic acid overuse headache	cyclical vomiting syndrome		1
acetylsalicylic acid overuse headache	delayed alcohol induced headache		headache attributed to a substance or its withdrawal
acetylsalicylic acid overuse headache	delayed cgrp induced headache		headache attributed to a substance or its withdrawal
acetylsalicylic acid overuse headache	delayed histamine induced headache		headache attributed to a substance or its withdrawal
acetylsalicylic acid overuse headache	delayed no donor induced headache		headache attributed to a substance or its withdrawal
acetylsalicylic acid overuse headache	delayed onset acute headache attributed to mild traumatic injury to the head		1
acetylsalicylic acid overuse headache	delayed onset acute headache attributed to moderate or severe traumatic injury to the head		1
acetylsalicylic acid overuse headache	delayed onset persistent headache attributed to mild traumatic injury to the head		1
acetylsalicylic acid overuse headache	delayed onset persistent headache attributed to moderate or severe traumatic injury to the head		1
acetylsalicylic acid overuse headache	epicrania fugax		1
acetylsalicylic acid overuse headache	episodic cluster headache		1
acetylsalicylic acid overuse headache	episodic paroxysmal hemicrania		1
acetylsalicylic acid overuse headache	episodic suna		1
acetylsalicylic acid overuse headache	episodic sunct		1
acetylsalicylic acid overuse headache	episodic syndromes that may be associated with migraine		1
acetylsalicylic acid overuse headache	ergotamine overuse headache		1
acetylsalicylic acid overuse headache	external pressure headache		1
acetylsalicylic acid overuse headache	external traction headache		1
acetylsalicylic acid overuse headache	familial hemiplegic migraine (fhm)		1
acetylsalicylic acid overuse headache	familial hemiplegic migraine other loci		1
acetylsalicylic acid overuse headache	familial hemiplegic migraine type 1 (fhm1)		1
acetylsalicylic acid overuse headache	familial hemiplegic migraine type 2 (fhm2)		1
acetylsalicylic acid overuse headache	familial hemiplegic migraine type 3 (fhm3)		1
acetylsalicylic acid overuse headache	frequent episodic tension type headache		1
acetylsalicylic acid overuse headache	frequent episodic tension type headache (alternative criteria)		1
acetylsalicylic acid overuse headache	frequent episodic tension type headache associated with pericranial tenderness		1
acetylsalicylic acid overuse headache	frequent episodic tension type headache not associated with pericranial tenderness		1
acetylsalicylic acid overuse headache	glossopharyngeal neuralgia		1
acetylsalicylic acid overuse headache	head and/or neck pain attributed to orthostatic (postural) hypotension		1
acetylsalicylic acid overuse headache	head or facial pain attributed to inflammation of the stylohyoid ligament		1
acetylsalicylic acid overuse headache	headache and/or migraine like aura attributed to chronic intracranial vasculopathy		1
acetylsalicylic acid overuse headache	headache attributed to a substance or its withdrawal		1
acetylsalicylic acid overuse headache	headache attributed to acute angle closure glaucoma		1
acetylsalicylic acid overuse headache	headache attributed to acute rhinosinusitis		1
acetylsalicylic acid overuse headache	headache attributed to aeroplane travel		1
acetylsalicylic acid overuse headache	headache attributed to arterial hypertension		1
acetylsalicylic acid overuse headache	headache attributed to arteritis		1
acetylsalicylic acid overuse headache	headache attributed to aseptic (non infectious) meningitis		1
acetylsalicylic acid overuse headache	headache attributed to autonomic dysreflexia		1
acetylsalicylic acid overuse headache	headache attributed to bacterial meningitis or meningoencephalitis		1
acetylsalicylic acid overuse headache	headache attributed to carcinomatous meningitis		1
acetylsalicylic acid overuse headache	headache attributed to carotid or vertebral angioplasty or stenting		1
acetylsalicylic acid overuse headache	headache attributed to cerebral ischaemic event		1
acetylsalicylic acid overuse headache	headache attributed to cervical carotid or vertebral artery disorder		1
acetylsalicylic acid overuse headache	headache attributed to cervical myofascial pain		1
acetylsalicylic acid overuse headache	headache attributed to chronic or recurring rhinosinusitis		1
acetylsalicylic acid overuse headache	headache attributed to colloid cyst of the third ventricle		1
acetylsalicylic acid overuse headache	headache attributed to cranial and/or cervical vascular disorder		1
acetylsalicylic acid overuse headache	headache attributed to cranial venous disorder		1
acetylsalicylic acid overuse headache	headache attributed to cranial venous sinus stenting		1
acetylsalicylic acid overuse headache	headache attributed to craniocervical dystonia		1
acetylsalicylic acid overuse headache	headache attributed to depressive disorder		1
acetylsalicylic acid overuse headache	headache attributed to disorder of cranial bone		1
acetylsalicylic acid overuse headache	headache attributed to disorder of homoeostasis		1
acetylsalicylic acid overuse headache	headache attributed to disorder of the ears		1
acetylsalicylic acid overuse headache	headache attributed to disorder of the eyes		1
acetylsalicylic acid overuse headache	headache attributed to disorder of the nasal mucosa turbinates or septum		1
acetylsalicylic acid overuse headache	headache attributed to disorder of the neck		1
acetylsalicylic acid overuse headache	headache attributed to disorder of the nose or paranasal sinuses		1
acetylsalicylic acid overuse headache	headache attributed to disorder of the teeth		1
acetylsalicylic acid overuse headache	headache attributed to dural arteriovenous fistula (davf)		1
acetylsalicylic acid overuse headache	headache attributed to epileptic seizure		1
acetylsalicylic acid overuse headache	headache attributed to exogenous acute pressor agent		headache attributed to a substance or its withdrawal
acetylsalicylic acid overuse headache	headache attributed to external application of a cold stimulus		1
acetylsalicylic acid overuse headache	headache attributed to generalized anxiety disorder		1
acetylsalicylic acid overuse headache	headache attributed to giant cell arteritis (gca)		1
acetylsalicylic acid overuse headache	headache attributed to heterophoria or heterotropia		1
acetylsalicylic acid overuse headache	headache attributed to hypertensive crisis without hypertensive encephalopathy		1
acetylsalicylic acid overuse headache	headache attributed to hypertensive encephalopathy		1
acetylsalicylic acid overuse headache	headache attributed to hypoxia and/or hypercapnia		1
acetylsalicylic acid overuse headache	headache attributed to increased cerebrospinal fluid (csf) pressure		1
acetylsalicylic acid overuse headache	headache attributed to infection		1
acetylsalicylic acid overuse headache	headache attributed to intracranial artery dissection		1
acetylsalicylic acid overuse headache	headache attributed to intracranial fungal or other parasitic infection		1
acetylsalicylic acid overuse headache	headache attributed to intracranial hypertension secondary to chromosomal disorder		1
acetylsalicylic acid overuse headache	headache attributed to intracranial hypertension secondary to hydrocephalus		1
acetylsalicylic acid overuse headache	headache attributed to intracranial infection		1
acetylsalicylic acid overuse headache	headache attributed to intracranial neoplasia		1
acetylsalicylic acid overuse headache	headache attributed to intracranial neoplasm		1
acetylsalicylic acid overuse headache	headache attributed to intrathecal injection		1
acetylsalicylic acid overuse headache	headache attributed to ischaemic ocular motor nerve palsy		1
acetylsalicylic acid overuse headache	headache attributed to ischaemic stroke (cerebral infarction)		1
acetylsalicylic acid overuse headache	headache attributed to localized brain infection		1
acetylsalicylic acid overuse headache	headache attributed to low cerebrospinal fluid (csf) pressure		1
acetylsalicylic acid overuse headache	headache attributed to lymphocytic hypophysitis		1
acetylsalicylic acid overuse headache	headache attributed to neurosarcoidosis		1
acetylsalicylic acid overuse headache	headache attributed to non infectious inflammatory intracranial disease		1
acetylsalicylic acid overuse headache	headache attributed to non traumatic intracranial haemorrhage		1
acetylsalicylic acid overuse headache	headache attributed to non vascular intracranial disorder		1
acetylsalicylic acid overuse headache	headache attributed to occasional use of non headache medication		headache attributed to a substance or its withdrawal
acetylsalicylic acid overuse headache	headache attributed to ocular inflammatory disorder		1
acetylsalicylic acid overuse headache	headache attributed to other acute intracranial arterial disorder		1
acetylsalicylic acid overuse headache	headache attributed to other disorder of homeostasis		1
acetylsalicylic acid overuse headache	headache attributed to other disorder of homoeostasis		1
acetylsalicylic acid overuse headache	headache attributed to other metabolic or systemic disorder		1
acetylsalicylic acid overuse headache	headache attributed to other non infectious inflammatory intracranial disease		1
acetylsalicylic acid overuse headache	headache attributed to other non vascular intracranial disorder		1
acetylsalicylic acid overuse headache	headache attributed to other systemic infection		1
acetylsalicylic acid overuse headache	headache attributed to panic disorder		1
acetylsalicylic acid overuse headache	headache attributed to phaeochromocytoma		1
acetylsalicylic acid overuse headache	headache attributed to pituitary apoplexy		1
acetylsalicylic acid overuse headache	headache attributed to post traumatic stress disorder (ptsd)		1
acetylsalicylic acid overuse headache	headache attributed to pre eclampsia or eclampsia		1
acetylsalicylic acid overuse headache	headache attributed to primary angiitis of the central nervous system (pacns)		1
acetylsalicylic acid overuse headache	headache attributed to psychiatric disorder		1
acetylsalicylic acid overuse headache	headache attributed to psychotic disorder		1
acetylsalicylic acid overuse headache	headache attributed to radiosurgery of the brain		1
acetylsalicylic acid overuse headache	headache attributed to refractive error		1
acetylsalicylic acid overuse headache	headache attributed to retropharyngeal tendonitis		1
acetylsalicylic acid overuse headache	headache attributed to reversible cerebral vasoconstriction syndrome (rcvs)		1
acetylsalicylic acid overuse headache	headache attributed to secondary angiitis of the central nervous system (sacns)		1
acetylsalicylic acid overuse headache	headache attributed to separation anxiety disorder		1
acetylsalicylic acid overuse headache	headache attributed to social anxiety disorder (social phobia)		1
acetylsalicylic acid overuse headache	headache attributed to somatization disorder		1
acetylsalicylic acid overuse headache	headache attributed to specific phobia		1
acetylsalicylic acid overuse headache	headache attributed to spontaneous intracranial hypotension		1
acetylsalicylic acid overuse headache	headache attributed to substance withdrawal		headache attributed to a substance or its withdrawal
acetylsalicylic acid overuse headache	headache attributed to syndrome of retinal vasculopathy with cerebral leukoencephalopathy and systemic manifestations (rvclsm)		1
acetylsalicylic acid overuse headache	headache attributed to systemic bacterial infection		1
acetylsalicylic acid overuse headache	headache attributed to systemic infection		1
acetylsalicylic acid overuse headache	headache attributed to systemic viral infection		1
acetylsalicylic acid overuse headache	headache attributed to temporomandibular disorder (tmd)		1
acetylsalicylic acid overuse headache	headache attributed to trauma or injury to the head and/or neck		1
acetylsalicylic acid overuse headache	headache attributed to travel in space		1
acetylsalicylic acid overuse headache	headache attributed to unruptured saccular aneurysm		1
acetylsalicylic acid overuse headache	headache attributed to unruptured vascular malformation		1
acetylsalicylic acid overuse headache	headache attributed to upper cervical radiculopathy		1
acetylsalicylic acid overuse headache	headache attributed to use of or exposure to a substance		1
acetylsalicylic acid overuse headache	headache attributed to use of or exposure to other substance		headache attributed to a substance or its withdrawal
acetylsalicylic acid overuse headache	headache attributed to viral encephalitis		1
acetylsalicylic acid overuse headache	headache attributed to viral meningitis		1
acetylsalicylic acid overuse headache	headache attributed to viral meningitis or encephalitis		1
acetylsalicylic acid overuse headache	headache attributed to withdrawal from chronic use of other substance		headache attributed to a substance or its withdrawal
acetylsalicylic acid overuse headache	headache not elsewhere classified		1
acetylsalicylic acid overuse headache	headache or facial or neck pain attributed to cervical carotid or vertebral artery dissection		1
acetylsalicylic acid overuse headache	headache or facial pain attributed to disorder of the cranium neck eyes ears nose sinuses teeth mouth or other facial or cervical structure		1
acetylsalicylic acid overuse headache	headache or facial pain attributed to other disorder of cranium neck eyes ears nose sinuses teeth mouth or other facial or cervical structure		1
acetylsalicylic acid overuse headache	headache probably attributed to external application of a cold stimulus		1
acetylsalicylic acid overuse headache	headache probably attributed to ingestion or inhalation of a cold stimulus		1
acetylsalicylic acid overuse headache	headache unspecified		1
acetylsalicylic acid overuse headache	hemicrania continua		1
acetylsalicylic acid overuse headache	hemicrania continua (alternative criteria)		1
acetylsalicylic acid overuse headache	hemicrania continua remitting subtype		1
acetylsalicylic acid overuse headache	hemicrania continua unremitting subtype		1
acetylsalicylic acid overuse headache	hemiplegic migraine		1
acetylsalicylic acid overuse headache	high altitude headache		1
acetylsalicylic acid overuse headache	histamine induced headache		1
acetylsalicylic acid overuse headache	hypnic headache		1
acetylsalicylic acid overuse headache	ictal epileptic headache		1
acetylsalicylic acid overuse headache	idiopathic glossopharyngeal neuralgia		1
acetylsalicylic acid overuse headache	idiopathic nervus intermedius neuralgia		1
acetylsalicylic acid overuse headache	idiopathic painful glossopharyngeal neuropathy		1
acetylsalicylic acid overuse headache	idiopathic painful nervus intermedius neuropathy		1
acetylsalicylic acid overuse headache	idiopathic painful trigeminal neuropathy		1
acetylsalicylic acid overuse headache	idiopathic trigeminal neuralgia		1
acetylsalicylic acid overuse headache	idiopathic trigeminal neuralgia with concomitant continuous pain		1
acetylsalicylic acid overuse headache	immediate alcohol induced headache		headache attributed to a substance or its withdrawal
acetylsalicylic acid overuse headache	immediate cgrp induced headache		headache attributed to a substance or its withdrawal
acetylsalicylic acid overuse headache	immediate histamine induced headache		headache attributed to a substance or its withdrawal
acetylsalicylic acid overuse headache	immediate no donor induced headache		headache attributed to a substance or its withdrawal
acetylsalicylic acid overuse headache	infantile colic		1
acetylsalicylic acid overuse headache	infrequent episodic tension type headache		1
acetylsalicylic acid overuse headache	infrequent episodic tension type headache (alternative criteria)		1
acetylsalicylic acid overuse headache	infrequent episodic tension type headache associated with pericranial tenderness		1
acetylsalicylic acid overuse headache	infrequent episodic tension type headache not associated with pericranial tenderness		1
acetylsalicylic acid overuse headache	medication overuse headache (moh)		1
acetylsalicylic acid overuse headache	medication overuse headache attributed to multiple drug classes not individually overused		1
acetylsalicylic acid overuse headache	medication overuse headache attributed to other medication		1
acetylsalicylic acid overuse headache	medication overuse headache attributed to unspecified or unverified overuse of multiple drug classes		1
acetylsalicylic acid overuse headache	menstrually related migraine with aura		1
acetylsalicylic acid overuse headache	menstrually related migraine without aura		1
acetylsalicylic acid overuse headache	migraine		1
acetylsalicylic acid overuse headache	migraine aura status		1
acetylsalicylic acid overuse headache	migraine like aura attributed to cerebral amyloid angiopathy (caa)		1
acetylsalicylic acid overuse headache	migraine with aura		1
acetylsalicylic acid overuse headache	migraine with brainstem aura		1
acetylsalicylic acid overuse headache	migraine with typical aura		1
acetylsalicylic acid overuse headache	migraine without aura		1
acetylsalicylic acid overuse headache	migrainous infarction		1
acetylsalicylic acid overuse headache	neck tongue syndrome		1
acetylsalicylic acid overuse headache	nervus intermedius neuralgia		1
acetylsalicylic acid overuse headache	nitric oxide (no) donor induced headache		1
acetylsalicylic acid overuse headache	non menstrual migraine with aura		1
acetylsalicylic acid overuse headache	non menstrual migraine without aura		1
acetylsalicylic acid overuse headache	non opioid analgesic overuse headache		1
acetylsalicylic acid overuse headache	non steroidal anti inflammatory drug (nsaid) overuse headache		non opioid analgesic overuse headache
acetylsalicylic acid overuse headache	nummular headache		1
acetylsalicylic acid overuse headache	occipital neuralgia		1
acetylsalicylic acid overuse headache	opioid overuse headache		1
acetylsalicylic acid overuse headache	opioid withdrawal headache		headache attributed to a substance or its withdrawal
acetylsalicylic acid overuse headache	other headache disorders		1
acetylsalicylic acid overuse headache	other non opioid analgesic overuse headache		non opioid analgesic overuse headache
acetylsalicylic acid overuse headache	other primary headache disorders		1
acetylsalicylic acid overuse headache	pain attributed to a lesion or disease of nervus intermedius		1
acetylsalicylic acid overuse headache	pain attributed to a lesion or disease of the glossopharyngeal nerve		1
acetylsalicylic acid overuse headache	pain attributed to a lesion or disease of the trigeminal nerve		1
acetylsalicylic acid overuse headache	painful glossopharyngeal neuropathy		1
acetylsalicylic acid overuse headache	painful glossopharyngeal neuropathy attributed to a known cause		1
acetylsalicylic acid overuse headache	painful lesions of the cranial nerves and other facial pain		1
acetylsalicylic acid overuse headache	painful nervus intermedius neuropathy		1
acetylsalicylic acid overuse headache	painful nervus intermedius neuropathy attributed to herpes zoster		1
acetylsalicylic acid overuse headache	painful nervus intermedius neuropathy attributed to other disorder		1
acetylsalicylic acid overuse headache	painful optic neuritis		1
acetylsalicylic acid overuse headache	painful post traumatic trigeminal neuropathy		1
acetylsalicylic acid overuse headache	painful trigeminal neuropathy		1
acetylsalicylic acid overuse headache	painful trigeminal neuropathy attributed to herpes zoster		1
acetylsalicylic acid overuse headache	painful trigeminal neuropathy attributed to other disorder		1
acetylsalicylic acid overuse headache	paracetamol (acetaminophen) overuse headache		non opioid analgesic overuse headache
acetylsalicylic acid overuse headache	paratrigeminal oculosympathetic (raeder s) syndrome		1
acetylsalicylic acid overuse headache	paroxysmal hemicrania		1
acetylsalicylic acid overuse headache	paroxysmal hemicrania (alternative criteria)		1
acetylsalicylic acid overuse headache	persistent aura without infarction		1
acetylsalicylic acid overuse headache	persistent headache attributed to mild traumatic injury to the head		1
acetylsalicylic acid overuse headache	persistent headache attributed to other trauma or injury to the head and/or neck		1
acetylsalicylic acid overuse headache	persistent headache attributed to past bacterial meningitis or meningoencephalitis		1
acetylsalicylic acid overuse headache	persistent headache attributed to past cranial and/or cervical vascular disorder		1
acetylsalicylic acid overuse headache	persistent headache attributed to past disorder of homoeostasis		1
acetylsalicylic acid overuse headache	persistent headache attributed to past intracranial fungal or other parasitic infection		1
acetylsalicylic acid overuse headache	persistent headache attributed to past ischaemic stroke (cerebral infarction)		1
acetylsalicylic acid overuse headache	persistent headache attributed to past non traumatic acute subdural haemorrhage		1
acetylsalicylic acid overuse headache	persistent headache attributed to past non traumatic intracerebral haemorrhage		1
acetylsalicylic acid overuse headache	persistent headache attributed to past non traumatic intracranial haemorrhage		1
acetylsalicylic acid overuse headache	persistent headache attributed to past non traumatic subarachnoid haemorrhage		1
acetylsalicylic acid overuse headache	persistent headache attributed to past non vascular intracranial disorder		1
acetylsalicylic acid overuse headache	persistent headache attributed to past reversible cerebral vasoconstriction syndrome (rcvs)		1
acetylsalicylic acid overuse headache	persistent headache attributed to past use of or exposure to a substance		headache attributed to a substance or its withdrawal
acetylsalicylic acid overuse headache	persistent headache attributed to traumatic injury to the head		1
acetylsalicylic acid overuse headache	persistent headache attributed to whiplash		1
acetylsalicylic acid overuse headache	persistent headache or facial or neck pain attributed to past cervical carotid or vertebral artery dissection		1
acetylsalicylic acid overuse headache	persistent idiopathic facial pain (pifp)		1
acetylsalicylic acid overuse headache	post dural puncture headache		1
acetylsalicylic acid overuse headache	post electroconvulsive therapy (ect) headache		1
acetylsalicylic acid overuse headache	post endarterectomy headache		1
acetylsalicylic acid overuse headache	post herpetic neuralgia of nervus intermedius		1
acetylsalicylic acid overuse headache	post ictal headache		1
acetylsalicylic acid overuse headache	primary cough headache		1
acetylsalicylic acid overuse headache	primary exercise headache		1
acetylsalicylic acid overuse headache	primary headache associated with sexual activity		1
acetylsalicylic acid overuse headache	primary stabbing headache		1
acetylsalicylic acid overuse headache	probable chronic tension type headache		1
acetylsalicylic acid overuse headache	probable cluster headache		1
acetylsalicylic acid overuse headache	probable cold stimulus headache		1
acetylsalicylic acid overuse headache	probable external compression headache		1
acetylsalicylic acid overuse headache	probable external pressure headache		1
acetylsalicylic acid overuse headache	probable external traction headache		1
acetylsalicylic acid overuse headache	probable frequent episodic tension type headache		1
acetylsalicylic acid overuse headache	probable hemicrania continua		1
acetylsalicylic acid overuse headache	probable hypnic headache		1
acetylsalicylic acid overuse headache	probable infrequent episodic tension type headache		1
acetylsalicylic acid overuse headache	probable migraine with aura		1
acetylsalicylic acid overuse headache	probable migraine without aura		1
acetylsalicylic acid overuse headache	probable new daily persistent headache		1
acetylsalicylic acid overuse headache	probable nummular headache		1
acetylsalicylic acid overuse headache	probable paroxysmal hemicrania		1
acetylsalicylic acid overuse headache	probable primary cough headache		1
acetylsalicylic acid overuse headache	probable primary exercise headache		1
acetylsalicylic acid overuse headache	probable primary headache associated with sexual activity		1
acetylsalicylic acid overuse headache	probable primary stabbing headache		1
acetylsalicylic acid overuse headache	probable short lasting unilateral neuralgiform headache attacks		1
acetylsalicylic acid overuse headache	probable trigeminal autonomic cephalalgia		1
acetylsalicylic acid overuse headache	pure menstrual migraine with aura		1
acetylsalicylic acid overuse headache	pure menstrual migraine without aura		1
acetylsalicylic acid overuse headache	recurrent gastrointestinal disturbance		1
acetylsalicylic acid overuse headache	retinal migraine		1
acetylsalicylic acid overuse headache	secondary glossopharyngeal neuralgia		1
acetylsalicylic acid overuse headache	secondary nervus intermedius neuralgia		1
acetylsalicylic acid overuse headache	secondary trigeminal neuralgia		1
acetylsalicylic acid overuse headache	short lasting unilateral neuralgiform headache attacks		1
acetylsalicylic acid overuse headache	short lasting unilateral neuralgiform headache attacks (alternative criteria)		1
acetylsalicylic acid overuse headache	short lasting unilateral neuralgiform headache attacks with conjunctival injection and tearing (sunct)		1
acetylsalicylic acid overuse headache	short lasting unilateral neuralgiform headache attacks with cranial autonomic symptoms (suna)		1
acetylsalicylic acid overuse headache	sleep apnoea headache		1
acetylsalicylic acid overuse headache	sporadic hemiplegic migraine (shm)		1
acetylsalicylic acid overuse headache	tension type headache (alternative criteria)		1
acetylsalicylic acid overuse headache	tension type headache (tth)		1
acetylsalicylic acid overuse headache	tolosa hunt syndrome		1
acetylsalicylic acid overuse headache	trigeminal autonomic cephalalgias (tacs)		1
acetylsalicylic acid overuse headache	trigeminal neuralgia		1
acetylsalicylic acid overuse headache	trigeminal neuralgia attributed to multiple sclerosis		1
acetylsalicylic acid overuse headache	trigeminal neuralgia attributed to other cause		1
acetylsalicylic acid overuse headache	trigeminal neuralgia attributed to space occupying lesion		1
acetylsalicylic acid overuse headache	trigeminal post herpetic neuralgia		1
acetylsalicylic acid overuse headache	typical aura with headache		1
acetylsalicylic acid overuse headache	typical aura without headache		1
acetylsalicylic acid overuse headache	undifferentiated trigeminal autonomic cephalalgia		1
acetylsalicylic acid overuse headache	vestibular migraine		1
acetylsalicylic acid overuse headache	visual snow		1
acute headache attributed to bacterial meningitis or meningoencephalitis	acute headache attributed to craniotomy		1
acute headache attributed to bacterial meningitis or meningoencephalitis	acute headache attributed to intracranial fungal or other parasitic infection		headache attributed to intracranial infection
acute headache attributed to bacterial meningitis or meningoencephalitis	acute headache attributed to ischaemic stroke (cerebral infarction)		1
acute headache attributed to bacterial meningitis or meningoencephalitis	acute headache attributed to mild traumatic injury to the head		1
acute headache attributed to bacterial meningitis or meningoencephalitis	acute headache attributed to non traumatic acute subdural haemorrhage (asdh)		1
acute headache attributed to bacterial meningitis or meningoencephalitis	acute headache attributed to non traumatic intracerebral haemorrhage		1
acute headache attributed to bacterial meningitis or meningoencephalitis	acute headache attributed to non traumatic subarachnoid haemorrhage (sah)		1
acute headache attributed to bacterial meningitis or meningoencephalitis	acute headache attributed to other systemic infection		headache attributed to infection
acute headache attributed to bacterial meningitis or meningoencephalitis	acute headache attributed to other trauma or injury to the head and/or neck		1
acute headache attributed to bacterial meningitis or meningoencephalitis	acute headache attributed to reversible cerebral vasoconstriction syndrome (rcvs)		1
acute headache attributed to bacterial meningitis or meningoencephalitis	acute headache attributed to systemic bacterial infection		headache attributed to infection
acute headache attributed to bacterial meningitis or meningoencephalitis	acute headache attributed to systemic viral infection		headache attributed to infection
acute headache attributed to bacterial meningitis or meningoencephalitis	acute headache attributed to traumatic injury to the head		1
acute headache attributed to bacterial meningitis or meningoencephalitis	acute headache attributed to whiplash		1
acute headache attributed to bacterial meningitis or meningoencephalitis	acute headache or facial or neck pain attributed to cervical carotid or vertebral artery dissection		1
acute headache attributed to bacterial meningitis or meningoencephalitis	acute headache probably attributed to reversible cerebral vasoconstriction syndrome (rcvs)		1
acute headache attributed to bacterial meningitis or meningoencephalitis	alcohol induced headache		1
acute headache attributed to bacterial meningitis or meningoencephalitis	alternating hemiplegia of childhood		1
acute headache attributed to bacterial meningitis or meningoencephalitis	benign paroxysmal torticollis		1
acute headache attributed to bacterial meningitis or meningoencephalitis	benign paroxysmal vertigo		1
acute headache attributed to bacterial meningitis or meningoencephalitis	burning mouth syndrome (bms)		1
acute headache attributed to bacterial meningitis or meningoencephalitis	calcitonin gene related peptide (cgrp) induced headache		1
acute headache attributed to bacterial meningitis or meningoencephalitis	carbon monoxide (co) induced headache		1
acute headache attributed to bacterial meningitis or meningoencephalitis	central neuropathic pain		1
acute headache attributed to bacterial meningitis or meningoencephalitis	central neuropathic pain attributed to multiple sclerosis (ms)		1
acute headache attributed to bacterial meningitis or meningoencephalitis	central post stroke pain (cpsp)		1
acute headache attributed to bacterial meningitis or meningoencephalitis	cerebrospinal fluid (csf) fistula headache		1
acute headache attributed to bacterial meningitis or meningoencephalitis	cervicogenic headache		1
acute headache attributed to bacterial meningitis or meningoencephalitis	chronic cluster headache		1
acute headache attributed to bacterial meningitis or meningoencephalitis	chronic headache attributed to bacterial meningitis or meningoencephalitis		headache attributed to bacterial meningitis or meningoencephalitis
acute headache attributed to bacterial meningitis or meningoencephalitis	chronic headache attributed to intracranial fungal or other parasitic infection		headache attributed to intracranial infection
acute headache attributed to bacterial meningitis or meningoencephalitis	chronic headache attributed to other systemic infection		headache attributed to infection
acute headache attributed to bacterial meningitis or meningoencephalitis	chronic headache attributed to systemic bacterial infection		headache attributed to infection
acute headache attributed to bacterial meningitis or meningoencephalitis	chronic headache attributed to systemic viral infection		headache attributed to infection
acute headache attributed to bacterial meningitis or meningoencephalitis	chronic migraine (alternative criteria)		1
acute headache attributed to bacterial meningitis or meningoencephalitis	chronic migraine with continuous pain		1
acute headache attributed to bacterial meningitis or meningoencephalitis	chronic migraine with pain free periods		1
acute headache attributed to bacterial meningitis or meningoencephalitis	chronic suna		1
acute headache attributed to bacterial meningitis or meningoencephalitis	chronic sunct		1
acute headache attributed to bacterial meningitis or meningoencephalitis	chronic tension type headache		1
acute headache attributed to bacterial meningitis or meningoencephalitis	chronic tension type headache (alternative criteria)		1
acute headache attributed to bacterial meningitis or meningoencephalitis	chronic tension type headache associated with pericranial tenderness		1
acute headache attributed to bacterial meningitis or meningoencephalitis	chronic tension type headache not associated with pericranial tenderness		1
acute headache attributed to bacterial meningitis or meningoencephalitis	classical glossopharyngeal neuralgia		1
acute headache attributed to bacterial meningitis or meningoencephalitis	classical nervus intermedius neuralgia		1
acute headache attributed to bacterial meningitis or meningoencephalitis	classical trigeminal neuralgia		1
acute headache attributed to bacterial meningitis or meningoencephalitis	classical trigeminal neuralgia purely paroxysmal		1
acute headache attributed to bacterial meningitis or meningoencephalitis	classical trigeminal neuralgia with concomitant continuous pain		1
acute headache attributed to bacterial meningitis or meningoencephalitis	cluster headache		1
acute headache attributed to bacterial meningitis or meningoencephalitis	cluster headache (alternative criteria)		1
acute headache attributed to bacterial meningitis or meningoencephalitis	cocaine induced headache		1
acute headache attributed to bacterial meningitis or meningoencephalitis	cold stimulus headache		1
acute headache attributed to bacterial meningitis or meningoencephalitis	combination analgesic overuse headache		1
acute headache attributed to bacterial meningitis or meningoencephalitis	complications of migraine		1
acute headache attributed to bacterial meningitis or meningoencephalitis	cyclical vomiting syndrome		1
acute headache attributed to bacterial meningitis or meningoencephalitis	delayed alcohol induced headache		1
acute headache attributed to bacterial meningitis or meningoencephalitis	delayed cgrp induced headache		1
acute headache attributed to bacterial meningitis or meningoencephalitis	delayed histamine induced headache		1
acute headache attributed to bacterial meningitis or meningoencephalitis	delayed no donor induced headache		1
acute headache attributed to bacterial meningitis or meningoencephalitis	delayed onset acute headache attributed to mild traumatic injury to the head		1
acute headache attributed to bacterial meningitis or meningoencephalitis	delayed onset acute headache attributed to moderate or severe traumatic injury to the head		1
acute headache attributed to bacterial meningitis or meningoencephalitis	delayed onset persistent headache attributed to mild traumatic injury to the head		1
acute headache attributed to bacterial meningitis or meningoencephalitis	delayed onset persistent headache attributed to moderate or severe traumatic injury to the head		1
acute headache attributed to bacterial meningitis or meningoencephalitis	epicrania fugax		1
acute headache attributed to bacterial meningitis or meningoencephalitis	episodic cluster headache		1
acute headache attributed to bacterial meningitis or meningoencephalitis	episodic paroxysmal hemicrania		1
acute headache attributed to bacterial meningitis or meningoencephalitis	episodic suna		1
acute headache attributed to bacterial meningitis or meningoencephalitis	episodic sunct		1
acute headache attributed to bacterial meningitis or meningoencephalitis	episodic syndromes that may be associated with migraine		1
acute headache attributed to bacterial meningitis or meningoencephalitis	ergotamine overuse headache		1
acute headache attributed to bacterial meningitis or meningoencephalitis	external pressure headache		1
acute headache attributed to bacterial meningitis or meningoencephalitis	external traction headache		1
acute headache attributed to bacterial meningitis or meningoencephalitis	familial hemiplegic migraine (fhm)		1
acute headache attributed to bacterial meningitis or meningoencephalitis	familial hemiplegic migraine other loci		1
acute headache attributed to bacterial meningitis or meningoencephalitis	familial hemiplegic migraine type 1 (fhm1)		1
acute headache attributed to bacterial meningitis or meningoencephalitis	familial hemiplegic migraine type 2 (fhm2)		1
acute headache attributed to bacterial meningitis or meningoencephalitis	familial hemiplegic migraine type 3 (fhm3)		1
acute headache attributed to bacterial meningitis or meningoencephalitis	frequent episodic tension type headache		1
acute headache attributed to bacterial meningitis or meningoencephalitis	frequent episodic tension type headache (alternative criteria)		1
acute headache attributed to bacterial meningitis or meningoencephalitis	frequent episodic tension type headache associated with pericranial tenderness		1
acute headache attributed to bacterial meningitis or meningoencephalitis	frequent episodic tension type headache not associated with pericranial tenderness		1
acute headache attributed to bacterial meningitis or meningoencephalitis	glossopharyngeal neuralgia		1
acute headache attributed to bacterial meningitis or meningoencephalitis	head and/or neck pain attributed to orthostatic (postural) hypotension		1
acute headache attributed to bacterial meningitis or meningoencephalitis	head or facial pain attributed to inflammation of the stylohyoid ligament		1
acute headache attributed to bacterial meningitis or meningoencephalitis	headache and/or migraine like aura attributed to chronic intracranial vasculopathy		1
acute headache attributed to bacterial meningitis or meningoencephalitis	headache attributed to a substance or its withdrawal		1
acute headache attributed to bacterial meningitis or meningoencephalitis	headache attributed to acute angle closure glaucoma		1
acute headache attributed to bacterial meningitis or meningoencephalitis	headache attributed to acute rhinosinusitis		1
acute headache attributed to bacterial meningitis or meningoencephalitis	headache attributed to aeroplane travel		1
acute headache attributed to bacterial meningitis or meningoencephalitis	headache attributed to arterial hypertension		1
acute headache attributed to bacterial meningitis or meningoencephalitis	headache attributed to arteritis		1
acute headache attributed to bacterial meningitis or meningoencephalitis	headache attributed to aseptic (non infectious) meningitis		1
acute headache attributed to bacterial meningitis or meningoencephalitis	headache attributed to autonomic dysreflexia		1
acute headache attributed to bacterial meningitis or meningoencephalitis	headache attributed to bacterial meningitis or meningoencephalitis		headache attributed to intracranial infection
acute headache attributed to bacterial meningitis or meningoencephalitis	headache attributed to carcinomatous meningitis		1
acute headache attributed to bacterial meningitis or meningoencephalitis	headache attributed to carotid or vertebral angioplasty or stenting		1
acute headache attributed to bacterial meningitis or meningoencephalitis	headache attributed to cerebral ischaemic event		1
acute headache attributed to bacterial meningitis or meningoencephalitis	headache attributed to cervical carotid or vertebral artery disorder		1
acute headache attributed to bacterial meningitis or meningoencephalitis	headache attributed to cervical myofascial pain		1
acute headache attributed to bacterial meningitis or meningoencephalitis	headache attributed to chronic or recurring rhinosinusitis		1
acute headache attributed to bacterial meningitis or meningoencephalitis	headache attributed to colloid cyst of the third ventricle		1
acute headache attributed to bacterial meningitis or meningoencephalitis	headache attributed to cranial and/or cervical vascular disorder		1
acute headache attributed to bacterial meningitis or meningoencephalitis	headache attributed to cranial venous disorder		1
acute headache attributed to bacterial meningitis or meningoencephalitis	headache attributed to cranial venous sinus stenting		1
acute headache attributed to bacterial meningitis or meningoencephalitis	headache attributed to craniocervical dystonia		1
acute headache attributed to bacterial meningitis or meningoencephalitis	headache attributed to depressive disorder		1
acute headache attributed to bacterial meningitis or meningoencephalitis	headache attributed to disorder of cranial bone		1
acute headache attributed to bacterial meningitis or meningoencephalitis	headache attributed to disorder of homoeostasis		1
acute headache attributed to bacterial meningitis or meningoencephalitis	headache attributed to disorder of the ears		1
acute headache attributed to bacterial meningitis or meningoencephalitis	headache attributed to disorder of the eyes		1
acute headache attributed to bacterial meningitis or meningoencephalitis	headache attributed to disorder of the nasal mucosa turbinates or septum		1
acute headache attributed to bacterial meningitis or meningoencephalitis	headache attributed to disorder of the neck		1
acute headache attributed to bacterial meningitis or meningoencephalitis	headache attributed to disorder of the nose or paranasal sinuses		1
acute headache attributed to bacterial meningitis or meningoencephalitis	headache attributed to disorder of the teeth		1
acute headache attributed to bacterial meningitis or meningoencephalitis	headache attributed to dural arteriovenous fistula (davf)		1
acute headache attributed to bacterial meningitis or meningoencephalitis	headache attributed to epileptic seizure		1
acute headache attributed to bacterial meningitis or meningoencephalitis	headache attributed to exogenous acute pressor agent		1
acute headache attributed to bacterial meningitis or meningoencephalitis	headache attributed to external application of a cold stimulus		1
acute headache attributed to bacterial meningitis or meningoencephalitis	headache attributed to generalized anxiety disorder		1
acute headache attributed to bacterial meningitis or meningoencephalitis	headache attributed to giant cell arteritis (gca)		1
acute headache attributed to bacterial meningitis or meningoencephalitis	headache attributed to heterophoria or heterotropia		1
acute headache attributed to bacterial meningitis or meningoencephalitis	headache attributed to hypertensive crisis without hypertensive encephalopathy		1
acute headache attributed to bacterial meningitis or meningoencephalitis	headache attributed to hypertensive encephalopathy		1
acute headache attributed to bacterial meningitis or meningoencephalitis	headache attributed to hypoxia and/or hypercapnia		1
acute headache attributed to bacterial meningitis or meningoencephalitis	headache attributed to increased cerebrospinal fluid (csf) pressure		1
acute headache attributed to bacterial meningitis or meningoencephalitis	headache attributed to infection		1
acute headache attributed to bacterial meningitis or meningoencephalitis	headache attributed to intracranial artery dissection		1
acute headache attributed to bacterial meningitis or meningoencephalitis	headache attributed to intracranial fungal or other parasitic infection		headache attributed to intracranial infection
acute headache attributed to bacterial meningitis or meningoencephalitis	headache attributed to intracranial hypertension secondary to chromosomal disorder		1
acute headache attributed to bacterial meningitis or meningoencephalitis	headache attributed to intracranial hypertension secondary to hydrocephalus		1
acute headache attributed to bacterial meningitis or meningoencephalitis	headache attributed to intracranial infection		headache attributed to infection
acute headache attributed to bacterial meningitis or meningoencephalitis	headache attributed to intracranial neoplasia		1
acute headache attributed to bacterial meningitis or meningoencephalitis	headache attributed to intracranial neoplasm		1
acute headache attributed to bacterial meningitis or meningoencephalitis	headache attributed to intrathecal injection		1
acute headache attributed to bacterial meningitis or meningoencephalitis	headache attributed to ischaemic ocular motor nerve palsy		1
acute headache attributed to bacterial meningitis or meningoencephalitis	headache attributed to ischaemic stroke (cerebral infarction)		1
acute headache attributed to bacterial meningitis or meningoencephalitis	headache attributed to localized brain infection		headache attributed to intracranial infection
acute headache attributed to bacterial meningitis or meningoencephalitis	headache attributed to low cerebrospinal fluid (csf) pressure		1
acute headache attributed to bacterial meningitis or meningoencephalitis	headache attributed to lymphocytic hypophysitis		1
acute headache attributed to bacterial meningitis or meningoencephalitis	headache attributed to neurosarcoidosis		1
acute headache attributed to bacterial meningitis or meningoencephalitis	headache attributed to non infectious inflammatory intracranial disease		1
acute headache attributed to bacterial meningitis or meningoencephalitis	headache attributed to non traumatic intracranial haemorrhage		1
acute headache attributed to bacterial meningitis or meningoencephalitis	headache attributed to non vascular intracranial disorder		1
acute headache attributed to bacterial meningitis or meningoencephalitis	headache attributed to occasional use of non headache medication		1
acute headache attributed to bacterial meningitis or meningoencephalitis	headache attributed to ocular inflammatory disorder		1
acute headache attributed to bacterial meningitis or meningoencephalitis	headache attributed to other acute intracranial arterial disorder		1
acute headache attributed to bacterial meningitis or meningoencephalitis	headache attributed to other disorder of homeostasis		1
acute headache attributed to bacterial meningitis or meningoencephalitis	headache attributed to other disorder of homoeostasis		1
acute headache attributed to bacterial meningitis or meningoencephalitis	headache attributed to other metabolic or systemic disorder		1
acute headache attributed to bacterial meningitis or meningoencephalitis	headache attributed to other non infectious inflammatory intracranial disease		1
acute headache attributed to bacterial meningitis or meningoencephalitis	headache attributed to other non vascular intracranial disorder		1
acute headache attributed to bacterial meningitis or meningoencephalitis	headache attributed to other systemic infection		headache attributed to infection
acute headache attributed to bacterial meningitis or meningoencephalitis	headache attributed to panic disorder		1
acute headache attributed to bacterial meningitis or meningoencephalitis	headache attributed to phaeochromocytoma		1
acute headache attributed to bacterial meningitis or meningoencephalitis	headache attributed to pituitary apoplexy		1
acute headache attributed to bacterial meningitis or meningoencephalitis	headache attributed to post traumatic stress disorder (ptsd)		1
acute headache attributed to bacterial meningitis or meningoencephalitis	headache attributed to pre eclampsia or eclampsia		1
acute headache attributed to bacterial meningitis or meningoencephalitis	headache attributed to primary angiitis of the central nervous system (pacns)		1
acute headache attributed to bacterial meningitis or meningoencephalitis	headache attributed to psychiatric disorder		1
acute headache attributed to bacterial meningitis or meningoencephalitis	headache attributed to psychotic disorder		1
acute headache attributed to bacterial meningitis or meningoencephalitis	headache attributed to radiosurgery of the brain		1
acute headache attributed to bacterial meningitis or meningoencephalitis	headache attributed to refractive error		1
acute headache attributed to bacterial meningitis or meningoencephalitis	headache attributed to retropharyngeal tendonitis		1
acute headache attributed to bacterial meningitis or meningoencephalitis	headache attributed to reversible cerebral vasoconstriction syndrome (rcvs)		1
acute headache attributed to bacterial meningitis or meningoencephalitis	headache attributed to secondary angiitis of the central nervous system (sacns)		1
acute headache attributed to bacterial meningitis or meningoencephalitis	headache attributed to separation anxiety disorder		1
acute headache attributed to bacterial meningitis or meningoencephalitis	headache attributed to social anxiety disorder (social phobia)		1
acute headache attributed to bacterial meningitis or meningoencephalitis	headache attributed to somatization disorder		1
acute headache attributed to bacterial meningitis or meningoencephalitis	headache attributed to specific phobia		1
acute headache attributed to bacterial meningitis or meningoencephalitis	headache attributed to spontaneous intracranial hypotension		1
acute headache attributed to bacterial meningitis or meningoencephalitis	headache attributed to substance withdrawal		1
acute headache attributed to bacterial meningitis or meningoencephalitis	headache attributed to syndrome of retinal vasculopathy with cerebral leukoencephalopathy and systemic manifestations (rvclsm)		1
acute headache attributed to bacterial meningitis or meningoencephalitis	headache attributed to systemic bacterial infection		headache attributed to infection
acute headache attributed to bacterial meningitis or meningoencephalitis	headache attributed to systemic infection		headache attributed to infection
acute headache attributed to bacterial meningitis or meningoencephalitis	headache attributed to systemic viral infection		headache attributed to infection
acute headache attributed to bacterial meningitis or meningoencephalitis	headache attributed to temporomandibular disorder (tmd)		1
acute headache attributed to bacterial meningitis or meningoencephalitis	headache attributed to trauma or injury to the head and/or neck		1
acute headache attributed to bacterial meningitis or meningoencephalitis	headache attributed to travel in space		1
acute headache attributed to bacterial meningitis or meningoencephalitis	headache attributed to unruptured saccular aneurysm		1
acute headache attributed to bacterial meningitis or meningoencephalitis	headache attributed to unruptured vascular malformation		1
acute headache attributed to bacterial meningitis or meningoencephalitis	headache attributed to upper cervical radiculopathy		1
acute headache attributed to bacterial meningitis or meningoencephalitis	headache attributed to use of or exposure to a substance		1
acute headache attributed to bacterial meningitis or meningoencephalitis	headache attributed to use of or exposure to other substance		1
acute headache attributed to bacterial meningitis or meningoencephalitis	headache attributed to viral encephalitis		headache attributed to intracranial infection
acute headache attributed to bacterial meningitis or meningoencephalitis	headache attributed to viral meningitis		headache attributed to intracranial infection
acute headache attributed to bacterial meningitis or meningoencephalitis	headache attributed to viral meningitis or encephalitis		headache attributed to intracranial infection
acute headache attributed to bacterial meningitis or meningoencephalitis	headache attributed to withdrawal from chronic use of other substance		1
acute headache attributed to bacterial meningitis or meningoencephalitis	headache not elsewhere classified		1
acute headache attributed to bacterial meningitis or meningoencephalitis	headache or facial or neck pain attributed to cervical carotid or vertebral artery dissection		1
acute headache attributed to bacterial meningitis or meningoencephalitis	headache or facial pain attributed to disorder of the cranium neck eyes ears nose sinuses teeth mouth or other facial or cervical structure		1
acute headache attributed to bacterial meningitis or meningoencephalitis	headache or facial pain attributed to other disorder of cranium neck eyes ears nose sinuses teeth mouth or other facial or cervical structure		1
acute headache attributed to bacterial meningitis or meningoencephalitis	headache probably attributed to external application of a cold stimulus		1
acute headache attributed to bacterial meningitis or meningoencephalitis	headache probably attributed to ingestion or inhalation of a cold stimulus		1
acute headache attributed to bacterial meningitis or meningoencephalitis	headache unspecified		1
acute headache attributed to bacterial meningitis or meningoencephalitis	hemicrania continua		1
acute headache attributed to bacterial meningitis or meningoencephalitis	hemicrania continua (alternative criteria)		1
acute headache attributed to bacterial meningitis or meningoencephalitis	hemicrania continua remitting subtype		1
acute headache attributed to bacterial meningitis or meningoencephalitis	hemicrania continua unremitting subtype		1
acute headache attributed to bacterial meningitis or meningoencephalitis	hemiplegic migraine		1
acute headache attributed to bacterial meningitis or meningoencephalitis	high altitude headache		1
acute headache attributed to bacterial meningitis or meningoencephalitis	histamine induced headache		1
acute headache attributed to bacterial meningitis or meningoencephalitis	hypnic headache		1
acute headache attributed to bacterial meningitis or meningoencephalitis	ictal epileptic headache		1
acute headache attributed to bacterial meningitis or meningoencephalitis	idiopathic glossopharyngeal neuralgia		1
acute headache attributed to bacterial meningitis or meningoencephalitis	idiopathic nervus intermedius neuralgia		1
acute headache attributed to bacterial meningitis or meningoencephalitis	idiopathic painful glossopharyngeal neuropathy		1
acute headache attributed to bacterial meningitis or meningoencephalitis	idiopathic painful nervus intermedius neuropathy		1
acute headache attributed to bacterial meningitis or meningoencephalitis	idiopathic painful trigeminal neuropathy		1
acute headache attributed to bacterial meningitis or meningoencephalitis	idiopathic trigeminal neuralgia		1
acute headache attributed to bacterial meningitis or meningoencephalitis	idiopathic trigeminal neuralgia with concomitant continuous pain		1
acute headache attributed to bacterial meningitis or meningoencephalitis	immediate alcohol induced headache		1
acute headache attributed to bacterial meningitis or meningoencephalitis	immediate cgrp induced headache		1
acute headache attributed to bacterial meningitis or meningoencephalitis	immediate histamine induced headache		1
acute headache attributed to bacterial meningitis or meningoencephalitis	immediate no donor induced headache		1
acute headache attributed to bacterial meningitis or meningoencephalitis	infantile colic		1
acute headache attributed to bacterial meningitis or meningoencephalitis	infrequent episodic tension type headache		1
acute headache attributed to bacterial meningitis or meningoencephalitis	infrequent episodic tension type headache (alternative criteria)		1
acute headache attributed to bacterial meningitis or meningoencephalitis	infrequent episodic tension type headache associated with pericranial tenderness		1
acute headache attributed to bacterial meningitis or meningoencephalitis	infrequent episodic tension type headache not associated with pericranial tenderness		1
acute headache attributed to bacterial meningitis or meningoencephalitis	medication overuse headache (moh)		1
acute headache attributed to bacterial meningitis or meningoencephalitis	medication overuse headache attributed to multiple drug classes not individually overused		1
acute headache attributed to bacterial meningitis or meningoencephalitis	medication overuse headache attributed to other medication		1
acute headache attributed to bacterial meningitis or meningoencephalitis	medication overuse headache attributed to unspecified or unverified overuse of multiple drug classes		1
acute headache attributed to bacterial meningitis or meningoencephalitis	menstrually related migraine with aura		1
acute headache attributed to bacterial meningitis or meningoencephalitis	menstrually related migraine without aura		1
acute headache attributed to bacterial meningitis or meningoencephalitis	migraine		1
acute headache attributed to bacterial meningitis or meningoencephalitis	migraine aura status		1
acute headache attributed to bacterial meningitis or meningoencephalitis	migraine like aura attributed to cerebral amyloid angiopathy (caa)		1
acute headache attributed to bacterial meningitis or meningoencephalitis	migraine with aura		1
acute headache attributed to bacterial meningitis or meningoencephalitis	migraine with brainstem aura		1
acute headache attributed to bacterial meningitis or meningoencephalitis	migraine with typical aura		1
acute headache attributed to bacterial meningitis or meningoencephalitis	migraine without aura		1
acute headache attributed to bacterial meningitis or meningoencephalitis	migrainous infarction		1
acute headache attributed to bacterial meningitis or meningoencephalitis	neck tongue syndrome		1
acute headache attributed to bacterial meningitis or meningoencephalitis	nervus intermedius neuralgia		1
acute headache attributed to bacterial meningitis or meningoencephalitis	nitric oxide (no) donor induced headache		1
acute headache attributed to bacterial meningitis or meningoencephalitis	non menstrual migraine with aura		1
acute headache attributed to bacterial meningitis or meningoencephalitis	non menstrual migraine without aura		1
acute headache attributed to bacterial meningitis or meningoencephalitis	non opioid analgesic overuse headache		1
acute headache attributed to bacterial meningitis or meningoencephalitis	non steroidal anti inflammatory drug (nsaid) overuse headache		1
acute headache attributed to bacterial meningitis or meningoencephalitis	nummular headache		1
acute headache attributed to bacterial meningitis or meningoencephalitis	occipital neuralgia		1
acute headache attributed to bacterial meningitis or meningoencephalitis	opioid overuse headache		1
acute headache attributed to bacterial meningitis or meningoencephalitis	opioid withdrawal headache		1
acute headache attributed to bacterial meningitis or meningoencephalitis	other headache disorders		1
acute headache attributed to bacterial meningitis or meningoencephalitis	other non opioid analgesic overuse headache		1
acute headache attributed to bacterial meningitis or meningoencephalitis	other primary headache disorders		1
acute headache attributed to bacterial meningitis or meningoencephalitis	pain attributed to a lesion or disease of nervus intermedius		1
acute headache attributed to bacterial meningitis or meningoencephalitis	pain attributed to a lesion or disease of the glossopharyngeal nerve		1
acute headache attributed to bacterial meningitis or meningoencephalitis	pain attributed to a lesion or disease of the trigeminal nerve		1
acute headache attributed to bacterial meningitis or meningoencephalitis	painful glossopharyngeal neuropathy		1
acute headache attributed to bacterial meningitis or meningoencephalitis	painful glossopharyngeal neuropathy attributed to a known cause		1
acute headache attributed to bacterial meningitis or meningoencephalitis	painful lesions of the cranial nerves and other facial pain		1
acute headache attributed to bacterial meningitis or meningoencephalitis	painful nervus intermedius neuropathy		1
acute headache attributed to bacterial meningitis or meningoencephalitis	painful nervus intermedius neuropathy attributed to herpes zoster		1
acute headache attributed to bacterial meningitis or meningoencephalitis	painful nervus intermedius neuropathy attributed to other disorder		1
acute headache attributed to bacterial meningitis or meningoencephalitis	painful optic neuritis		1
acute headache attributed to bacterial meningitis or meningoencephalitis	painful post traumatic trigeminal neuropathy		1
acute headache attributed to bacterial meningitis or meningoencephalitis	painful trigeminal neuropathy		1
acute headache attributed to bacterial meningitis or meningoencephalitis	painful trigeminal neuropathy attributed to herpes zoster		1
acute headache attributed to bacterial meningitis or meningoencephalitis	painful trigeminal neuropathy attributed to other disorder		1
acute headache attributed to bacterial meningitis or meningoencephalitis	paracetamol (acetaminophen) overuse headache		1
acute headache attributed to bacterial meningitis or meningoencephalitis	paratrigeminal oculosympathetic (raeder s) syndrome		1
acute headache attributed to bacterial meningitis or meningoencephalitis	paroxysmal hemicrania		1
acute headache attributed to bacterial meningitis or meningoencephalitis	paroxysmal hemicrania (alternative criteria)		1
acute headache attributed to bacterial meningitis or meningoencephalitis	persistent aura without infarction		1
acute headache attributed to bacterial meningitis or meningoencephalitis	persistent headache attributed to mild traumatic injury to the head		1
acute headache attributed to bacterial meningitis or meningoencephalitis	persistent headache attributed to other trauma or injury to the head and/or neck		1
acute headache attributed to bacterial meningitis or meningoencephalitis	persistent headache attributed to past bacterial meningitis or meningoencephalitis		headache attributed to bacterial meningitis or meningoencephalitis
acute headache attributed to bacterial meningitis or meningoencephalitis	persistent headache attributed to past cranial and/or cervical vascular disorder		1
acute headache attributed to bacterial meningitis or meningoencephalitis	persistent headache attributed to past disorder of homoeostasis		1
acute headache attributed to bacterial meningitis or meningoencephalitis	persistent headache attributed to past intracranial fungal or other parasitic infection		headache attributed to intracranial infection
acute headache attributed to bacterial meningitis or meningoencephalitis	persistent headache attributed to past ischaemic stroke (cerebral infarction)		1
acute headache attributed to bacterial meningitis or meningoencephalitis	persistent headache attributed to past non traumatic acute subdural haemorrhage		1
acute headache attributed to bacterial meningitis or meningoencephalitis	persistent headache attributed to past non traumatic intracerebral haemorrhage		1
acute headache attributed to bacterial meningitis or meningoencephalitis	persistent headache attributed to past non traumatic intracranial haemorrhage		1
acute headache attributed to bacterial meningitis or meningoencephalitis	persistent headache attributed to past non traumatic subarachnoid haemorrhage		1
acute headache attributed to bacterial meningitis or meningoencephalitis	persistent headache attributed to past non vascular intracranial disorder		1
acute headache attributed to bacterial meningitis or meningoencephalitis	persistent headache attributed to past reversible cerebral vasoconstriction syndrome (rcvs)		1
acute headache attributed to bacterial meningitis or meningoencephalitis	persistent headache attributed to past use of or exposure to a substance		1
acute headache attributed to bacterial meningitis or meningoencephalitis	persistent headache attributed to traumatic injury to the head		1
acute headache attributed to bacterial meningitis or meningoencephalitis	persistent headache attributed to whiplash		1
acute headache attributed to bacterial meningitis or meningoencephalitis	persistent headache or facial or neck pain attributed to past cervical carotid or vertebral artery dissection		1
acute headache attributed to bacterial meningitis or meningoencephalitis	persistent idiopathic facial pain (pifp)		1
acute headache attributed to bacterial meningitis or meningoencephalitis	post dural puncture headache		1
acute headache attributed to bacterial meningitis or meningoencephalitis	post electroconvulsive therapy (ect) headache		1
acute headache attributed to bacterial meningitis or meningoencephalitis	post endarterectomy headache		1
acute headache attributed to bacterial meningitis or meningoencephalitis	post herpetic neuralgia of nervus intermedius		1
acute headache attributed to bacterial meningitis or meningoencephalitis	post ictal headache		1
acute headache attributed to bacterial meningitis or meningoencephalitis	primary cough headache		1
acute headache attributed to bacterial meningitis or meningoencephalitis	primary exercise headache		1
acute headache attributed to bacterial meningitis or meningoencephalitis	primary headache associated with sexual activity		1
acute headache attributed to bacterial meningitis or meningoencephalitis	primary stabbing headache		1
acute headache attributed to bacterial meningitis or meningoencephalitis	probable chronic tension type headache		1
acute headache attributed to bacterial meningitis or meningoencephalitis	probable cluster headache		1
acute headache attributed to bacterial meningitis or meningoencephalitis	probable cold stimulus headache		1
acute headache attributed to bacterial meningitis or meningoencephalitis	probable external compression headache		1
acute headache attributed to bacterial meningitis or meningoencephalitis	probable external pressure headache		1
acute headache attributed to bacterial meningitis or meningoencephalitis	probable external traction headache		1
acute headache attributed to bacterial meningitis or meningoencephalitis	probable frequent episodic tension type headache		1
acute headache attributed to bacterial meningitis or meningoencephalitis	probable hemicrania continua		1
acute headache attributed to bacterial meningitis or meningoencephalitis	probable hypnic headache		1
acute headache attributed to bacterial meningitis or meningoencephalitis	probable infrequent episodic tension type headache		1
acute headache attributed to bacterial meningitis or meningoencephalitis	probable migraine with aura		1
acute headache attributed to bacterial meningitis or meningoencephalitis	probable migraine without aura		1
acute headache attributed to bacterial meningitis or meningoencephalitis	probable new daily persistent headache		1
acute headache attributed to bacterial meningitis or meningoencephalitis	probable nummular headache		1
acute headache attributed to bacterial meningitis or meningoencephalitis	probable paroxysmal hemicrania		1
acute headache attributed to bacterial meningitis or meningoencephalitis	probable primary cough headache		1
acute headache attributed to bacterial meningitis or meningoencephalitis	probable primary exercise headache		1
acute headache attributed to bacterial meningitis or meningoencephalitis	probable primary headache associated with sexual activity		1
acute headache attributed to bacterial meningitis or meningoencephalitis	probable primary stabbing headache		1
acute headache attributed to bacterial meningitis or meningoencephalitis	probable short lasting unilateral neuralgiform headache attacks		1
acute headache attributed to bacterial meningitis or meningoencephalitis	probable trigeminal autonomic cephalalgia		1
acute headache attributed to bacterial meningitis or meningoencephalitis	pure menstrual migraine with aura		1
acute headache attributed to bacterial meningitis or meningoencephalitis	pure menstrual migraine without aura		1
acute headache attributed to bacterial meningitis or meningoencephalitis	recurrent gastrointestinal disturbance		1
acute headache attributed to bacterial meningitis or meningoencephalitis	retinal migraine		1
acute headache attributed to bacterial meningitis or meningoencephalitis	secondary glossopharyngeal neuralgia		1
acute headache attributed to bacterial meningitis or meningoencephalitis	secondary nervus intermedius neuralgia		1
acute headache attributed to bacterial meningitis or meningoencephalitis	secondary trigeminal neuralgia		1
acute headache attributed to bacterial meningitis or meningoencephalitis	short lasting unilateral neuralgiform headache attacks		1
acute headache attributed to bacterial meningitis or meningoencephalitis	short lasting unilateral neuralgiform headache attacks (alternative criteria)		1
acute headache attributed to bacterial meningitis or meningoencephalitis	short lasting unilateral neuralgiform headache attacks with conjunctival injection and tearing (sunct)		1
acute headache attributed to bacterial meningitis or meningoencephalitis	short lasting unilateral neuralgiform headache attacks with cranial autonomic symptoms (suna)		1
acute headache attributed to bacterial meningitis or meningoencephalitis	sleep apnoea headache		1
acute headache attributed to bacterial meningitis or meningoencephalitis	sporadic hemiplegic migraine (shm)		1
acute headache attributed to bacterial meningitis or meningoencephalitis	tension type headache (alternative criteria)		1
acute headache attributed to bacterial meningitis or meningoencephalitis	tension type headache (tth)		1
acute headache attributed to bacterial meningitis or meningoencephalitis	tolosa hunt syndrome		1
acute headache attributed to bacterial meningitis or meningoencephalitis	trigeminal autonomic cephalalgias (tacs)		1
acute headache attributed to bacterial meningitis or meningoencephalitis	trigeminal neuralgia		1
acute headache attributed to bacterial meningitis or meningoencephalitis	trigeminal neuralgia attributed to multiple sclerosis		1
acute headache attributed to bacterial meningitis or meningoencephalitis	trigeminal neuralgia attributed to other cause		1
acute headache attributed to bacterial meningitis or meningoencephalitis	trigeminal neuralgia attributed to space occupying lesion		1
acute headache attributed to bacterial meningitis or meningoencephalitis	trigeminal post herpetic neuralgia		1
acute headache attributed to bacterial meningitis or meningoencephalitis	typical aura with headache		1
acute headache attributed to bacterial meningitis or meningoencephalitis	typical aura without headache		1
acute headache attributed to bacterial meningitis or meningoencephalitis	undifferentiated trigeminal autonomic cephalalgia		1
acute headache attributed to bacterial meningitis or meningoencephalitis	vestibular migraine		1
acute headache attributed to bacterial meningitis or meningoencephalitis	visual snow		1
acute headache attributed to craniotomy	acute headache attributed to intracranial fungal or other parasitic infection		1
acute headache attributed to craniotomy	acute headache attributed to ischaemic stroke (cerebral infarction)		1
acute headache attributed to craniotomy	acute headache attributed to mild traumatic injury to the head		headache attributed to trauma or injury to the head and/or neck
acute headache attributed to craniotomy	acute headache attributed to non traumatic acute subdural haemorrhage (asdh)		1
acute headache attributed to craniotomy	acute headache attributed to non traumatic intracerebral haemorrhage		1
acute headache attributed to craniotomy	acute headache attributed to non traumatic subarachnoid haemorrhage (sah)		1
acute headache attributed to craniotomy	acute headache attributed to other systemic infection		1
acute headache attributed to craniotomy	acute headache attributed to other trauma or injury to the head and/or neck		headache attributed to trauma or injury to the head and/or neck
acute headache attributed to craniotomy	acute headache attributed to reversible cerebral vasoconstriction syndrome (rcvs)		1
acute headache attributed to craniotomy	acute headache attributed to systemic bacterial infection		1
acute headache attributed to craniotomy	acute headache attributed to systemic viral infection		1
acute headache attributed to craniotomy	acute headache attributed to traumatic injury to the head		1
acute headache attributed to craniotomy	acute headache attributed to whiplash		headache attributed to trauma or injury to the head and/or neck
acute headache attributed to craniotomy	acute headache or facial or neck pain attributed to cervical carotid or vertebral artery dissection		1
acute headache attributed to craniotomy	acute headache probably attributed to reversible cerebral vasoconstriction syndrome (rcvs)		1
acute headache attributed to craniotomy	alcohol induced headache		1
acute headache attributed to craniotomy	alternating hemiplegia of childhood		1
acute headache attributed to craniotomy	benign paroxysmal torticollis		1
acute headache attributed to craniotomy	benign paroxysmal vertigo		1
acute headache attributed to craniotomy	burning mouth syndrome (bms)		1
acute headache attributed to craniotomy	calcitonin gene related peptide (cgrp) induced headache		1
acute headache attributed to craniotomy	carbon monoxide (co) induced headache		1
acute headache attributed to craniotomy	central neuropathic pain		1
acute headache attributed to craniotomy	central neuropathic pain attributed to multiple sclerosis (ms)		1
acute headache attributed to craniotomy	central post stroke pain (cpsp)		1
acute headache attributed to craniotomy	cerebrospinal fluid (csf) fistula headache		1
acute headache attributed to craniotomy	cervicogenic headache		1
acute headache attributed to craniotomy	chronic cluster headache		1
acute headache attributed to craniotomy	chronic headache attributed to bacterial meningitis or meningoencephalitis		1
acute headache attributed to craniotomy	chronic headache attributed to intracranial fungal or other parasitic infection		1
acute headache attributed to craniotomy	chronic headache attributed to other systemic infection		1
acute headache attributed to craniotomy	chronic headache attributed to systemic bacterial infection		1
acute headache attributed to craniotomy	chronic headache attributed to systemic viral infection		1
acute headache attributed to craniotomy	chronic migraine (alternative criteria)		1
acute headache attributed to craniotomy	chronic migraine with continuous pain		1
acute headache attributed to craniotomy	chronic migraine with pain free periods		1
acute headache attributed to craniotomy	chronic suna		1
acute headache attributed to craniotomy	chronic sunct		1
acute headache attributed to craniotomy	chronic tension type headache		1
acute headache attributed to craniotomy	chronic tension type headache (alternative criteria)		1
acute headache attributed to craniotomy	chronic tension type headache associated with pericranial tenderness		1
acute headache attributed to craniotomy	chronic tension type headache not associated with pericranial tenderness		1
acute headache attributed to craniotomy	classical glossopharyngeal neuralgia		1
acute headache attributed to craniotomy	classical nervus intermedius neuralgia		1
acute headache attributed to craniotomy	classical trigeminal neuralgia		1
acute headache attributed to craniotomy	classical trigeminal neuralgia purely paroxysmal		1
acute headache attributed to craniotomy	classical trigeminal neuralgia with concomitant continuous pain		1
acute headache attributed to craniotomy	cluster headache		1
acute headache attributed to craniotomy	cluster headache (alternative criteria)		1
acute headache attributed to craniotomy	cocaine induced headache		1
acute headache attributed to craniotomy	cold stimulus headache		1
acute headache attributed to craniotomy	combination analgesic overuse headache		1
acute headache attributed to craniotomy	complications of migraine		1
acute headache attributed to craniotomy	cyclical vomiting syndrome		1
acute headache attributed to craniotomy	delayed alcohol induced headache		1
acute headache attributed to craniotomy	delayed cgrp induced headache		1
acute headache attributed to craniotomy	delayed histamine induced headache		1
acute headache attributed to craniotomy	delayed no donor induced headache		1
acute headache attributed to craniotomy	delayed onset acute headache attributed to mild traumatic injury to the head		headache attributed to trauma or injury to the head and/or neck
acute headache attributed to craniotomy	delayed onset acute headache attributed to moderate or severe traumatic injury to the head		headache attributed to trauma or injury to the head and/or neck
acute headache attributed to craniotomy	delayed onset persistent headache attributed to mild traumatic injury to the head		headache attributed to trauma or injury to the head and/or neck
acute headache attributed to craniotomy	delayed onset persistent headache attributed to moderate or severe traumatic injury to the head		headache attributed to trauma or injury to the head and/or neck
acute headache attributed to craniotomy	epicrania fugax		1
acute headache attributed to craniotomy	episodic cluster headache		1
acute headache attributed to craniotomy	episodic paroxysmal hemicrania		1
acute headache attributed to craniotomy	episodic suna		1
acute headache attributed to craniotomy	episodic sunct		1
acute headache attributed to craniotomy	episodic syndromes that may be associated with migraine		1
acute headache attributed to craniotomy	ergotamine overuse headache		1
acute headache attributed to craniotomy	external pressure headache		1
acute headache attributed to craniotomy	external traction headache		1
acute headache attributed to craniotomy	familial hemiplegic migraine (fhm)		1
acute headache attributed to craniotomy	familial hemiplegic migraine other loci		1
acute headache attributed to craniotomy	familial hemiplegic migraine type 1 (fhm1)		1
acute headache attributed to craniotomy	familial hemiplegic migraine type 2 (fhm2)		1
acute headache attributed to craniotomy	familial hemiplegic migraine type 3 (fhm3)		1
acute headache attributed to craniotomy	frequent episodic tension type headache		1
acute headache attributed to craniotomy	frequent episodic tension type headache (alternative criteria)		1
acute headache attributed to craniotomy	frequent episodic tension type headache associated with pericranial tenderness		1
acute headache attributed to craniotomy	frequent episodic tension type headache not associated with pericranial tenderness		1
acute headache attributed to craniotomy	glossopharyngeal neuralgia		1
acute headache attributed to craniotomy	head and/or neck pain attributed to orthostatic (postural) hypotension		1
acute headache attributed to craniotomy	head or facial pain attributed to inflammation of the stylohyoid ligament		1
acute headache attributed to craniotomy	headache and/or migraine like aura attributed to chronic intracranial vasculopathy		1
acute headache attributed to craniotomy	headache attributed to a substance or its withdrawal		1
acute headache attributed to craniotomy	headache attributed to acute angle closure glaucoma		1
acute headache attributed to craniotomy	headache attributed to acute rhinosinusitis		1
acute headache attributed to craniotomy	headache attributed to aeroplane travel		1
acute headache attributed to craniotomy	headache attributed to arterial hypertension		1
acute headache attributed to craniotomy	headache attributed to arteritis		1
acute headache attributed to craniotomy	headache attributed to aseptic (non infectious) meningitis		1
acute headache attributed to craniotomy	headache attributed to autonomic dysreflexia		1
acute headache attributed to craniotomy	headache attributed to bacterial meningitis or meningoencephalitis		1
acute headache attributed to craniotomy	headache attributed to carcinomatous meningitis		1
acute headache attributed to craniotomy	headache attributed to carotid or vertebral angioplasty or stenting		1
acute headache attributed to craniotomy	headache attributed to cerebral ischaemic event		1
acute headache attributed to craniotomy	headache attributed to cervical carotid or vertebral artery disorder		1
acute headache attributed to craniotomy	headache attributed to cervical myofascial pain		1
acute headache attributed to craniotomy	headache attributed to chronic or recurring rhinosinusitis		1
acute headache attributed to craniotomy	headache attributed to colloid cyst of the third ventricle		1
acute headache attributed to craniotomy	headache attributed to cranial and/or cervical vascular disorder		1
acute headache attributed to craniotomy	headache attributed to cranial venous disorder		1
acute headache attributed to craniotomy	headache attributed to cranial venous sinus stenting		1
acute headache attributed to craniotomy	headache attributed to craniocervical dystonia		1
acute headache attributed to craniotomy	headache attributed to depressive disorder		1
acute headache attributed to craniotomy	headache attributed to disorder of cranial bone		1
acute headache attributed to craniotomy	headache attributed to disorder of homoeostasis		1
acute headache attributed to craniotomy	headache attributed to disorder of the ears		1
acute headache attributed to craniotomy	headache attributed to disorder of the eyes		1
acute headache attributed to craniotomy	headache attributed to disorder of the nasal mucosa turbinates or septum		1
acute headache attributed to craniotomy	headache attributed to disorder of the neck		1
acute headache attributed to craniotomy	headache attributed to disorder of the nose or paranasal sinuses		1
acute headache attributed to craniotomy	headache attributed to disorder of the teeth		1
acute headache attributed to craniotomy	headache attributed to dural arteriovenous fistula (davf)		1
acute headache attributed to craniotomy	headache attributed to epileptic seizure		1
acute headache attributed to craniotomy	headache attributed to exogenous acute pressor agent		1
acute headache attributed to craniotomy	headache attributed to external application of a cold stimulus		1
acute headache attributed to craniotomy	headache attributed to generalized anxiety disorder		1
acute headache attributed to craniotomy	headache attributed to giant cell arteritis (gca)		1
acute headache attributed to craniotomy	headache attributed to heterophoria or heterotropia		1
acute headache attributed to craniotomy	headache attributed to hypertensive crisis without hypertensive encephalopathy		1
acute headache attributed to craniotomy	headache attributed to hypertensive encephalopathy		1
acute headache attributed to craniotomy	headache attributed to hypoxia and/or hypercapnia		1
acute headache attributed to craniotomy	headache attributed to increased cerebrospinal fluid (csf) pressure		1
acute headache attributed to craniotomy	headache attributed to infection		1
acute headache attributed to craniotomy	headache attributed to intracranial artery dissection		1
acute headache attributed to craniotomy	headache attributed to intracranial fungal or other parasitic infection		1
acute headache attributed to craniotomy	headache attributed to intracranial hypertension secondary to chromosomal disorder		1
acute headache attributed to craniotomy	headache attributed to intracranial hypertension secondary to hydrocephalus		1
acute headache attributed to craniotomy	headache attributed to intracranial infection		1
acute headache attributed to craniotomy	headache attributed to intracranial neoplasia		1
acute headache attributed to craniotomy	headache attributed to intracranial neoplasm		1
acute headache attributed to craniotomy	headache attributed to intrathecal injection		1
acute headache attributed to craniotomy	headache attributed to ischaemic ocular motor nerve palsy		1
acute headache attributed to craniotomy	headache attributed to ischaemic stroke (cerebral infarction)		1
acute headache attributed to craniotomy	headache attributed to localized brain infection		1
acute headache attributed to craniotomy	headache attributed to low cerebrospinal fluid (csf) pressure		1
acute headache attributed to craniotomy	headache attributed to lymphocytic hypophysitis		1
acute headache attributed to craniotomy	headache attributed to neurosarcoidosis		1
acute headache attributed to craniotomy	headache attributed to non infectious inflammatory intracranial disease		1
acute headache attributed to craniotomy	headache attributed to non traumatic intracranial haemorrhage		1
acute headache attributed to craniotomy	headache attributed to non vascular intracranial disorder		1
acute headache attributed to craniotomy	headache attributed to occasional use of non headache medication		1
acute headache attributed to craniotomy	headache attributed to ocular inflammatory disorder		1
acute headache attributed to craniotomy	headache attributed to other acute intracranial arterial disorder		1
acute headache attributed to craniotomy	headache attributed to other disorder of homeostasis		1
acute headache attributed to craniotomy	headache attributed to other disorder of homoeostasis		1
acute headache attributed to craniotomy	headache attributed to other metabolic or systemic disorder		1
acute headache attributed to craniotomy	headache attributed to other non infectious inflammatory intracranial disease		1
acute headache attributed to craniotomy	headache attributed to other non vascular intracranial disorder		1
acute headache attributed to craniotomy	headache attributed to other systemic infection		1
acute headache attributed to craniotomy	headache attributed to panic disorder		1
acute headache attributed to craniotomy	headache attributed to phaeochromocytoma		1
acute headache attributed to craniotomy	headache attributed to pituitary apoplexy		1
acute headache attributed to craniotomy	headache attributed to post traumatic stress disorder (ptsd)		1
acute headache attributed to craniotomy	headache attributed to pre eclampsia or eclampsia		1
acute headache attributed to craniotomy	headache attributed to primary angiitis of the central nervous system (pacns)		1
acute headache attributed to craniotomy	headache attributed to psychiatric disorder		1
acute headache attributed to craniotomy	headache attributed to psychotic disorder		1
acute headache attributed to craniotomy	headache attributed to radiosurgery of the brain		headache attributed to trauma or injury to the head and/or neck
acute headache attributed to craniotomy	headache attributed to refractive error		1
acute headache attributed to craniotomy	headache attributed to retropharyngeal tendonitis		1
acute headache attributed to craniotomy	headache attributed to reversible cerebral vasoconstriction syndrome (rcvs)		1
acute headache attributed to craniotomy	headache attributed to secondary angiitis of the central nervous system (sacns)		1
acute headache attributed to craniotomy	headache attributed to separation anxiety disorder		1
acute headache attributed to craniotomy	headache attributed to social anxiety disorder (social phobia)		1
acute headache attributed to craniotomy	headache attributed to somatization disorder		1
acute headache attributed to craniotomy	headache attributed to specific phobia		1
acute headache attributed to craniotomy	headache attributed to spontaneous intracranial hypotension		1
acute headache attributed to craniotomy	headache attributed to substance withdrawal		1
acute headache attributed to craniotomy	headache attributed to syndrome of retinal vasculopathy with cerebral leukoencephalopathy and systemic manifestations (rvclsm)		1
acute headache attributed to craniotomy	headache attributed to systemic bacterial infection		1
acute headache attributed to craniotomy	headache attributed to systemic infection		1
acute headache attributed to craniotomy	headache attributed to systemic viral infection		1
acute headache attributed to craniotomy	headache attributed to temporomandibular disorder (tmd)		1
acute headache attributed to craniotomy	headache attributed to trauma or injury to the head and/or neck		1
acute headache attributed to craniotomy	headache attributed to travel in space		1
acute headache attributed to craniotomy	headache attributed to unruptured saccular aneurysm		1
acute headache attributed to craniotomy	headache attributed to unruptured vascular malformation		1
acute headache attributed to craniotomy	headache attributed to upper cervical radiculopathy		1
acute headache attributed to craniotomy	headache attributed to use of or exposure to a substance		1
acute headache attributed to craniotomy	headache attributed to use of or exposure to other substance		1
acute headache attributed to craniotomy	headache attributed to viral encephalitis		1
acute headache attributed to craniotomy	headache attributed to viral meningitis		1
acute headache attributed to craniotomy	headache attributed to viral meningitis or encephalitis		1
acute headache attributed to craniotomy	headache attributed to withdrawal from chronic use of other substance		1
acute headache attributed to craniotomy	headache not elsewhere classified		1
acute headache attributed to craniotomy	headache or facial or neck pain attributed to cervical carotid or vertebral artery dissection		1
acute headache attributed to craniotomy	headache or facial pain attributed to disorder of the cranium neck eyes ears nose sinuses teeth mouth or other facial or cervical structure		1
acute headache attributed to craniotomy	headache or facial pain attributed to other disorder of cranium neck eyes ears nose sinuses teeth mouth or other facial or cervical structure		1
acute headache attributed to craniotomy	headache probably attributed to external application of a cold stimulus		1
acute headache attributed to craniotomy	headache probably attributed to ingestion or inhalation of a cold stimulus		1
acute headache attributed to craniotomy	headache unspecified		1
acute headache attributed to craniotomy	hemicrania continua		1
acute headache attributed to craniotomy	hemicrania continua (alternative criteria)		1
acute headache attributed to craniotomy	hemicrania continua remitting subtype		1
acute headache attributed to craniotomy	hemicrania continua unremitting subtype		1
acute headache attributed to craniotomy	hemiplegic migraine		1
acute headache attributed to craniotomy	high altitude headache		1
acute headache attributed to craniotomy	histamine induced headache		1
acute headache attributed to craniotomy	hypnic headache		1
acute headache attributed to craniotomy	ictal epileptic headache		1
acute headache attributed to craniotomy	idiopathic glossopharyngeal neuralgia		1
acute headache attributed to craniotomy	idiopathic nervus intermedius neuralgia		1
acute headache attributed to craniotomy	idiopathic painful glossopharyngeal neuropathy		1
acute headache attributed to craniotomy	idiopathic painful nervus intermedius neuropathy		1
acute headache attributed to craniotomy	idiopathic painful trigeminal neuropathy		1
acute headache attributed to craniotomy	idiopathic trigeminal neuralgia		1
acute headache attributed to craniotomy	idiopathic trigeminal neuralgia with concomitant continuous pain		1
acute headache attributed to craniotomy	immediate alcohol induced headache		1
acute headache attributed to craniotomy	immediate cgrp induced headache		1
acute headache attributed to craniotomy	immediate histamine induced headache		1
acute headache attributed to craniotomy	immediate no donor induced headache		1
acute headache attributed to craniotomy	infantile colic		1
acute headache attributed to craniotomy	infrequent episodic tension type headache		1
acute headache attributed to craniotomy	infrequent episodic tension type headache (alternative criteria)		1
acute headache attributed to craniotomy	infrequent episodic tension type headache associated with pericranial tenderness		1
acute headache attributed to craniotomy	infrequent episodic tension type headache not associated with pericranial tenderness		1
acute headache attributed to craniotomy	medication overuse headache (moh)		1
acute headache attributed to craniotomy	medication overuse headache attributed to multiple drug classes not individually overused		1
acute headache attributed to craniotomy	medication overuse headache attributed to other medication		1
acute headache attributed to craniotomy	medication overuse headache attributed to unspecified or unverified overuse of multiple drug classes		1
acute headache attributed to craniotomy	menstrually related migraine with aura		1
acute headache attributed to craniotomy	menstrually related migraine without aura		1
acute headache attributed to craniotomy	migraine		1
acute headache attributed to craniotomy	migraine aura status		1
acute headache attributed to craniotomy	migraine like aura attributed to cerebral amyloid angiopathy (caa)		1
acute headache attributed to craniotomy	migraine with aura		1
acute headache attributed to craniotomy	migraine with brainstem aura		1
acute headache attributed to craniotomy	migraine with typical aura		1
acute headache attributed to craniotomy	migraine without aura		1
acute headache attributed to craniotomy	migrainous infarction		1
acute headache attributed to craniotomy	neck tongue syndrome		1
acute headache attributed to craniotomy	nervus intermedius neuralgia		1
acute headache attributed to craniotomy	nitric oxide (no) donor induced headache		1
acute headache attributed to craniotomy	non menstrual migraine with aura		1
acute headache attributed to craniotomy	non menstrual migraine without aura		1
acute headache attributed to craniotomy	non opioid analgesic overuse headache		1
acute headache attributed to craniotomy	non steroidal anti inflammatory drug (nsaid) overuse headache		1
acute headache attributed to craniotomy	nummular headache		1
acute headache attributed to craniotomy	occipital neuralgia		1
acute headache attributed to craniotomy	opioid overuse headache		1
acute headache attributed to craniotomy	opioid withdrawal headache		1
acute headache attributed to craniotomy	other headache disorders		1
acute headache attributed to craniotomy	other non opioid analgesic overuse headache		1
acute headache attributed to craniotomy	other primary headache disorders		1
acute headache attributed to craniotomy	pain attributed to a lesion or disease of nervus intermedius		1
acute headache attributed to craniotomy	pain attributed to a lesion or disease of the glossopharyngeal nerve		1
acute headache attributed to craniotomy	pain attributed to a lesion or disease of the trigeminal nerve		1
acute headache attributed to craniotomy	painful glossopharyngeal neuropathy		1
acute headache attributed to craniotomy	painful glossopharyngeal neuropathy attributed to a known cause		1
acute headache attributed to craniotomy	painful lesions of the cranial nerves and other facial pain		1
acute headache attributed to craniotomy	painful nervus intermedius neuropathy		1
acute headache attributed to craniotomy	painful nervus intermedius neuropathy attributed to herpes zoster		1
acute headache attributed to craniotomy	painful nervus intermedius neuropathy attributed to other disorder		1
acute headache attributed to craniotomy	painful optic neuritis		1
acute headache attributed to craniotomy	painful post traumatic trigeminal neuropathy		1
acute headache attributed to craniotomy	painful trigeminal neuropathy		1
acute headache attributed to craniotomy	painful trigeminal neuropathy attributed to herpes zoster		1
acute headache attributed to craniotomy	painful trigeminal neuropathy attributed to other disorder		1
acute headache attributed to craniotomy	paracetamol (acetaminophen) overuse headache		1
acute headache attributed to craniotomy	paratrigeminal oculosympathetic (raeder s) syndrome		1
acute headache attributed to craniotomy	paroxysmal hemicrania		1
acute headache attributed to craniotomy	paroxysmal hemicrania (alternative criteria)		1
acute headache attributed to craniotomy	persistent aura without infarction		1
acute headache attributed to craniotomy	persistent headache attributed to mild traumatic injury to the head		headache attributed to trauma or injury to the head and/or neck
acute headache attributed to craniotomy	persistent headache attributed to other trauma or injury to the head and/or neck		headache attributed to trauma or injury to the head and/or neck
acute headache attributed to craniotomy	persistent headache attributed to past bacterial meningitis or meningoencephalitis		1
acute headache attributed to craniotomy	persistent headache attributed to past cranial and/or cervical vascular disorder		1
acute headache attributed to craniotomy	persistent headache attributed to past disorder of homoeostasis		1
acute headache attributed to craniotomy	persistent headache attributed to past intracranial fungal or other parasitic infection		1
acute headache attributed to craniotomy	persistent headache attributed to past ischaemic stroke (cerebral infarction)		1
acute headache attributed to craniotomy	persistent headache attributed to past non traumatic acute subdural haemorrhage		1
acute headache attributed to craniotomy	persistent headache attributed to past non traumatic intracerebral haemorrhage		1
acute headache attributed to craniotomy	persistent headache attributed to past non traumatic intracranial haemorrhage		1
acute headache attributed to craniotomy	persistent headache attributed to past non traumatic subarachnoid haemorrhage		1
acute headache attributed to craniotomy	persistent headache attributed to past non vascular intracranial disorder		1
acute headache attributed to craniotomy	persistent headache attributed to past reversible cerebral vasoconstriction syndrome (rcvs)		1
acute headache attributed to craniotomy	persistent headache attributed to past use of or exposure to a substance		1
acute headache attributed to craniotomy	persistent headache attributed to traumatic injury to the head		1
acute headache attributed to craniotomy	persistent headache attributed to whiplash		1
acute headache attributed to craniotomy	persistent headache or facial or neck pain attributed to past cervical carotid or vertebral artery dissection		1
acute headache attributed to craniotomy	persistent idiopathic facial pain (pifp)		1
acute headache attributed to craniotomy	post dural puncture headache		1
acute headache attributed to craniotomy	post electroconvulsive therapy (ect) headache		1
acute headache attributed to craniotomy	post endarterectomy headache		1
acute headache attributed to craniotomy	post herpetic neuralgia of nervus intermedius		1
acute headache attributed to craniotomy	post ictal headache		1
acute headache attributed to craniotomy	primary cough headache		1
acute headache attributed to craniotomy	primary exercise headache		1
acute headache attributed to craniotomy	primary headache associated with sexual activity		1
acute headache attributed to craniotomy	primary stabbing headache		1
acute headache attributed to craniotomy	probable chronic tension type headache		1
acute headache attributed to craniotomy	probable cluster headache		1
acute headache attributed to craniotomy	probable cold stimulus headache		1
acute headache attributed to craniotomy	probable external compression headache		1
acute headache attributed to craniotomy	probable external pressure headache		1
acute headache attributed to craniotomy	probable external traction headache		1
acute headache attributed to craniotomy	probable frequent episodic tension type headache		1
acute headache attributed to craniotomy	probable hemicrania continua		1
acute headache attributed to craniotomy	probable hypnic headache		1
acute headache attributed to craniotomy	probable infrequent episodic tension type headache		1
acute headache attributed to craniotomy	probable migraine with aura		1
acute headache attributed to craniotomy	probable migraine without aura		1
acute headache attributed to craniotomy	probable new daily persistent headache		1
acute headache attributed to craniotomy	probable nummular headache		1
acute headache attributed to craniotomy	probable paroxysmal hemicrania		1
acute headache attributed to craniotomy	probable primary cough headache		1
acute headache attributed to craniotomy	probable primary exercise headache		1
acute headache attributed to craniotomy	probable primary headache associated with sexual activity		1
acute headache attributed to craniotomy	probable primary stabbing headache		1
acute headache attributed to craniotomy	probable short lasting unilateral neuralgiform headache attacks		1
acute headache attributed to craniotomy	probable trigeminal autonomic cephalalgia		1
acute headache attributed to craniotomy	pure menstrual migraine with aura		1
acute headache attributed to craniotomy	pure menstrual migraine without aura		1
acute headache attributed to craniotomy	recurrent gastrointestinal disturbance		1
acute headache attributed to craniotomy	retinal migraine		1
acute headache attributed to craniotomy	secondary glossopharyngeal neuralgia		1
acute headache attributed to craniotomy	secondary nervus intermedius neuralgia		1
acute headache attributed to craniotomy	secondary trigeminal neuralgia		1
acute headache attributed to craniotomy	short lasting unilateral neuralgiform headache attacks		1
acute headache attributed to craniotomy	short lasting unilateral neuralgiform headache attacks (alternative criteria)		1
acute headache attributed to craniotomy	short lasting unilateral neuralgiform headache attacks with conjunctival injection and tearing (sunct)		1
acute headache attributed to craniotomy	short lasting unilateral neuralgiform headache attacks with cranial autonomic symptoms (suna)		1
acute headache attributed to craniotomy	sleep apnoea headache		1
acute headache attributed to craniotomy	sporadic hemiplegic migraine (shm)		1
acute headache attributed to craniotomy	tension type headache (alternative criteria)		1
acute headache attributed to craniotomy	tension type headache (tth)		1
acute headache attributed to craniotomy	tolosa hunt syndrome		1
acute headache attributed to craniotomy	trigeminal autonomic cephalalgias (tacs)		1
acute headache attributed to craniotomy	trigeminal neuralgia		1
acute headache attributed to craniotomy	trigeminal neuralgia attributed to multiple sclerosis		1
acute headache attributed to craniotomy	trigeminal neuralgia attributed to other cause		1
acute headache attributed to craniotomy	trigeminal neuralgia attributed to space occupying lesion		1
acute headache attributed to craniotomy	trigeminal post herpetic neuralgia		1
acute headache attributed to craniotomy	typical aura with headache		1
acute headache attributed to craniotomy	typical aura without headache		1
acute headache attributed to craniotomy	undifferentiated trigeminal autonomic cephalalgia		1
acute headache attributed to craniotomy	vestibular migraine		1
acute headache attributed to craniotomy	visual snow		1
acute headache attributed to intracranial fungal or other parasitic infection	acute headache attributed to ischaemic stroke (cerebral infarction)		1
acute headache attributed to intracranial fungal or other parasitic infection	acute headache attributed to mild traumatic injury to the head		1
acute headache attributed to intracranial fungal or other parasitic infection	acute headache attributed to non traumatic acute subdural haemorrhage (asdh)		1
acute headache attributed to intracranial fungal or other parasitic infection	acute headache attributed to non traumatic intracerebral haemorrhage		1
acute headache attributed to intracranial fungal or other parasitic infection	acute headache attributed to non traumatic subarachnoid haemorrhage (sah)		1
acute headache attributed to intracranial fungal or other parasitic infection	acute headache attributed to other systemic infection		headache attributed to infection
acute headache attributed to intracranial fungal or other parasitic infection	acute headache attributed to other trauma or injury to the head and/or neck		1
acute headache attributed to intracranial fungal or other parasitic infection	acute headache attributed to reversible cerebral vasoconstriction syndrome (rcvs)		1
acute headache attributed to intracranial fungal or other parasitic infection	acute headache attributed to systemic bacterial infection		headache attributed to infection
acute headache attributed to intracranial fungal or other parasitic infection	acute headache attributed to systemic viral infection		headache attributed to infection
acute headache attributed to intracranial fungal or other parasitic infection	acute headache attributed to traumatic injury to the head		1
acute headache attributed to intracranial fungal or other parasitic infection	acute headache attributed to whiplash		1
acute headache attributed to intracranial fungal or other parasitic infection	acute headache or facial or neck pain attributed to cervical carotid or vertebral artery dissection		1
acute headache attributed to intracranial fungal or other parasitic infection	acute headache probably attributed to reversible cerebral vasoconstriction syndrome (rcvs)		1
acute headache attributed to intracranial fungal or other parasitic infection	alcohol induced headache		1
acute headache attributed to intracranial fungal or other parasitic infection	alternating hemiplegia of childhood		1
acute headache attributed to intracranial fungal or other parasitic infection	benign paroxysmal torticollis		1
acute headache attributed to intracranial fungal or other parasitic infection	benign paroxysmal vertigo		1
acute headache attributed to intracranial fungal or other parasitic infection	burning mouth syndrome (bms)		1
acute headache attributed to intracranial fungal or other parasitic infection	calcitonin gene related peptide (cgrp) induced headache		1
acute headache attributed to intracranial fungal or other parasitic infection	carbon monoxide (co) induced headache		1
acute headache attributed to intracranial fungal or other parasitic infection	central neuropathic pain		1
acute headache attributed to intracranial fungal or other parasitic infection	central neuropathic pain attributed to multiple sclerosis (ms)		1
acute headache attributed to intracranial fungal or other parasitic infection	central post stroke pain (cpsp)		1
acute headache attributed to intracranial fungal or other parasitic infection	cerebrospinal fluid (csf) fistula headache		1
acute headache attributed to intracranial fungal or other parasitic infection	cervicogenic headache		1
acute headache attributed to intracranial fungal or other parasitic infection	chronic cluster headache		1
acute headache attributed to intracranial fungal or other parasitic infection	chronic headache attributed to bacterial meningitis or meningoencephalitis		headache attributed to intracranial infection
acute headache attributed to intracranial fungal or other parasitic infection	chronic headache attributed to intracranial fungal or other parasitic infection		headache attributed to intracranial fungal or other parasitic infection
acute headache attributed to intracranial fungal or other parasitic infection	chronic headache attributed to other systemic infection		headache attributed to infection
acute headache attributed to intracranial fungal or other parasitic infection	chronic headache attributed to systemic bacterial infection		headache attributed to infection
acute headache attributed to intracranial fungal or other parasitic infection	chronic headache attributed to systemic viral infection		headache attributed to infection
acute headache attributed to intracranial fungal or other parasitic infection	chronic migraine (alternative criteria)		1
acute headache attributed to intracranial fungal or other parasitic infection	chronic migraine with continuous pain		1
acute headache attributed to intracranial fungal or other parasitic infection	chronic migraine with pain free periods		1
acute headache attributed to intracranial fungal or other parasitic infection	chronic suna		1
acute headache attributed to intracranial fungal or other parasitic infection	chronic sunct		1
acute headache attributed to intracranial fungal or other parasitic infection	chronic tension type headache		1
acute headache attributed to intracranial fungal or other parasitic infection	chronic tension type headache (alternative criteria)		1
acute headache attributed to intracranial fungal or other parasitic infection	chronic tension type headache associated with pericranial tenderness		1
acute headache attributed to intracranial fungal or other parasitic infection	chronic tension type headache not associated with pericranial tenderness		1
acute headache attributed to intracranial fungal or other parasitic infection	classical glossopharyngeal neuralgia		1
acute headache attributed to intracranial fungal or other parasitic infection	classical nervus intermedius neuralgia		1
acute headache attributed to intracranial fungal or other parasitic infection	classical trigeminal neuralgia		1
acute headache attributed to intracranial fungal or other parasitic infection	classical trigeminal neuralgia purely paroxysmal		1
acute headache attributed to intracranial fungal or other parasitic infection	classical trigeminal neuralgia with concomitant continuous pain		1
acute headache attributed to intracranial fungal or other parasitic infection	cluster headache		1
acute headache attributed to intracranial fungal or other parasitic infection	cluster headache (alternative criteria)		1
acute headache attributed to intracranial fungal or other parasitic infection	cocaine induced headache		1
acute headache attributed to intracranial fungal or other parasitic infection	cold stimulus headache		1
acute headache attributed to intracranial fungal or other parasitic infection	combination analgesic overuse headache		1
acute headache attributed to intracranial fungal or other parasitic infection	complications of migraine		1
acute headache attributed to intracranial fungal or other parasitic infection	cyclical vomiting syndrome		1
acute headache attributed to intracranial fungal or other parasitic infection	delayed alcohol induced headache		1
acute headache attributed to intracranial fungal or other parasitic infection	delayed cgrp induced headache		1
acute headache attributed to intracranial fungal or other parasitic infection	delayed histamine induced headache		1
acute headache attributed to intracranial fungal or other parasitic infection	delayed no donor induced headache		1
acute headache attributed to intracranial fungal or other parasitic infection	delayed onset acute headache attributed to mild traumatic injury to the head		1
acute headache attributed to intracranial fungal or other parasitic infection	delayed onset acute headache attributed to moderate or severe traumatic injury to the head		1
acute headache attributed to intracranial fungal or other parasitic infection	delayed onset persistent headache attributed to mild traumatic injury to the head		1
acute headache attributed to intracranial fungal or other parasitic infection	delayed onset persistent headache attributed to moderate or severe traumatic injury to the head		1
acute headache attributed to intracranial fungal or other parasitic infection	epicrania fugax		1
acute headache attributed to intracranial fungal or other parasitic infection	episodic cluster headache		1
acute headache attributed to intracranial fungal or other parasitic infection	episodic paroxysmal hemicrania		1
acute headache attributed to intracranial fungal or other parasitic infection	episodic suna		1
acute headache attributed to intracranial fungal or other parasitic infection	episodic sunct		1
acute headache attributed to intracranial fungal or other parasitic infection	episodic syndromes that may be associated with migraine		1
acute headache attributed to intracranial fungal or other parasitic infection	ergotamine overuse headache		1
acute headache attributed to intracranial fungal or other parasitic infection	external pressure headache		1
acute headache attributed to intracranial fungal or other parasitic infection	external traction headache		1
acute headache attributed to intracranial fungal or other parasitic infection	familial hemiplegic migraine (fhm)		1
acute headache attributed to intracranial fungal or other parasitic infection	familial hemiplegic migraine other loci		1
acute headache attributed to intracranial fungal or other parasitic infection	familial hemiplegic migraine type 1 (fhm1)		1
acute headache attributed to intracranial fungal or other parasitic infection	familial hemiplegic migraine type 2 (fhm2)		1
acute headache attributed to intracranial fungal or other parasitic infection	familial hemiplegic migraine type 3 (fhm3)		1
acute headache attributed to intracranial fungal or other parasitic infection	frequent episodic tension type headache		1
acute headache attributed to intracranial fungal or other parasitic infection	frequent episodic tension type headache (alternative criteria)		1
acute headache attributed to intracranial fungal or other parasitic infection	frequent episodic tension type headache associated with pericranial tenderness		1
acute headache attributed to intracranial fungal or other parasitic infection	frequent episodic tension type headache not associated with pericranial tenderness		1
acute headache attributed to intracranial fungal or other parasitic infection	glossopharyngeal neuralgia		1
acute headache attributed to intracranial fungal or other parasitic infection	head and/or neck pain attributed to orthostatic (postural) hypotension		1
acute headache attributed to intracranial fungal or other parasitic infection	head or facial pain attributed to inflammation of the stylohyoid ligament		1
acute headache attributed to intracranial fungal or other parasitic infection	headache and/or migraine like aura attributed to chronic intracranial vasculopathy		1
acute headache attributed to intracranial fungal or other parasitic infection	headache attributed to a substance or its withdrawal		1
acute headache attributed to intracranial fungal or other parasitic infection	headache attributed to acute angle closure glaucoma		1
acute headache attributed to intracranial fungal or other parasitic infection	headache attributed to acute rhinosinusitis		1
acute headache attributed to intracranial fungal or other parasitic infection	headache attributed to aeroplane travel		1
acute headache attributed to intracranial fungal or other parasitic infection	headache attributed to arterial hypertension		1
acute headache attributed to intracranial fungal or other parasitic infection	headache attributed to arteritis		1
acute headache attributed to intracranial fungal or other parasitic infection	headache attributed to aseptic (non infectious) meningitis		1
acute headache attributed to intracranial fungal or other parasitic infection	headache attributed to autonomic dysreflexia		1
acute headache attributed to intracranial fungal or other parasitic infection	headache attributed to bacterial meningitis or meningoencephalitis		headache attributed to intracranial infection
acute headache attributed to intracranial fungal or other parasitic infection	headache attributed to carcinomatous meningitis		1
acute headache attributed to intracranial fungal or other parasitic infection	headache attributed to carotid or vertebral angioplasty or stenting		1
acute headache attributed to intracranial fungal or other parasitic infection	headache attributed to cerebral ischaemic event		1
acute headache attributed to intracranial fungal or other parasitic infection	headache attributed to cervical carotid or vertebral artery disorder		1
acute headache attributed to intracranial fungal or other parasitic infection	headache attributed to cervical myofascial pain		1
acute headache attributed to intracranial fungal or other parasitic infection	headache attributed to chronic or recurring rhinosinusitis		1
acute headache attributed to intracranial fungal or other parasitic infection	headache attributed to colloid cyst of the third ventricle		1
acute headache attributed to intracranial fungal or other parasitic infection	headache attributed to cranial and/or cervical vascular disorder		1
acute headache attributed to intracranial fungal or other parasitic infection	headache attributed to cranial venous disorder		1
acute headache attributed to intracranial fungal or other parasitic infection	headache attributed to cranial venous sinus stenting		1
acute headache attributed to intracranial fungal or other parasitic infection	headache attributed to craniocervical dystonia		1
acute headache attributed to intracranial fungal or other parasitic infection	headache attributed to depressive disorder		1
acute headache attributed to intracranial fungal or other parasitic infection	headache attributed to disorder of cranial bone		1
acute headache attributed to intracranial fungal or other parasitic infection	headache attributed to disorder of homoeostasis		1
acute headache attributed to intracranial fungal or other parasitic infection	headache attributed to disorder of the ears		1
acute headache attributed to intracranial fungal or other parasitic infection	headache attributed to disorder of the eyes		1
acute headache attributed to intracranial fungal or other parasitic infection	headache attributed to disorder of the nasal mucosa turbinates or septum		1
acute headache attributed to intracranial fungal or other parasitic infection	headache attributed to disorder of the neck		1
acute headache attributed to intracranial fungal or other parasitic infection	headache attributed to disorder of the nose or paranasal sinuses		1
acute headache attributed to intracranial fungal or other parasitic infection	headache attributed to disorder of the teeth		1
acute headache attributed to intracranial fungal or other parasitic infection	headache attributed to dural arteriovenous fistula (davf)		1
acute headache attributed to intracranial fungal or other parasitic infection	headache attributed to epileptic seizure		1
acute headache attributed to intracranial fungal or other parasitic infection	headache attributed to exogenous acute pressor agent		1
acute headache attributed to intracranial fungal or other parasitic infection	headache attributed to external application of a cold stimulus		1
acute headache attributed to intracranial fungal or other parasitic infection	headache attributed to generalized anxiety disorder		1
acute headache attributed to intracranial fungal or other parasitic infection	headache attributed to giant cell arteritis (gca)		1
acute headache attributed to intracranial fungal or other parasitic infection	headache attributed to heterophoria or heterotropia		1
acute headache attributed to intracranial fungal or other parasitic infection	headache attributed to hypertensive crisis without hypertensive encephalopathy		1
acute headache attributed to intracranial fungal or other parasitic infection	headache attributed to hypertensive encephalopathy		1
acute headache attributed to intracranial fungal or other parasitic infection	headache attributed to hypoxia and/or hypercapnia		1
acute headache attributed to intracranial fungal or other parasitic infection	headache attributed to increased cerebrospinal fluid (csf) pressure		1
acute headache attributed to intracranial fungal or other parasitic infection	headache attributed to infection		1
acute headache attributed to intracranial fungal or other parasitic infection	headache attributed to intracranial artery dissection		1
acute headache attributed to intracranial fungal or other parasitic infection	headache attributed to intracranial fungal or other parasitic infection		headache attributed to intracranial infection
acute headache attributed to intracranial fungal or other parasitic infection	headache attributed to intracranial hypertension secondary to chromosomal disorder		1
acute headache attributed to intracranial fungal or other parasitic infection	headache attributed to intracranial hypertension secondary to hydrocephalus		1
acute headache attributed to intracranial fungal or other parasitic infection	headache attributed to intracranial infection		headache attributed to infection
acute headache attributed to intracranial fungal or other parasitic infection	headache attributed to intracranial neoplasia		1
acute headache attributed to intracranial fungal or other parasitic infection	headache attributed to intracranial neoplasm		1
acute headache attributed to intracranial fungal or other parasitic infection	headache attributed to intrathecal injection		1
acute headache attributed to intracranial fungal or other parasitic infection	headache attributed to ischaemic ocular motor nerve palsy		1
acute headache attributed to intracranial fungal or other parasitic infection	headache attributed to ischaemic stroke (cerebral infarction)		1
acute headache attributed to intracranial fungal or other parasitic infection	headache attributed to localized brain infection		headache attributed to intracranial infection
acute headache attributed to intracranial fungal or other parasitic infection	headache attributed to low cerebrospinal fluid (csf) pressure		1
acute headache attributed to intracranial fungal or other parasitic infection	headache attributed to lymphocytic hypophysitis		1
acute headache attributed to intracranial fungal or other parasitic infection	headache attributed to neurosarcoidosis		1
acute headache attributed to intracranial fungal or other parasitic infection	headache attributed to non infectious inflammatory intracranial disease		1
acute headache attributed to intracranial fungal or other parasitic infection	headache attributed to non traumatic intracranial haemorrhage		1
acute headache attributed to intracranial fungal or other parasitic infection	headache attributed to non vascular intracranial disorder		1
acute headache attributed to intracranial fungal or other parasitic infection	headache attributed to occasional use of non headache medication		1
acute headache attributed to intracranial fungal or other parasitic infection	headache attributed to ocular inflammatory disorder		1
acute headache attributed to intracranial fungal or other parasitic infection	headache attributed to other acute intracranial arterial disorder		1
acute headache attributed to intracranial fungal or other parasitic infection	headache attributed to other disorder of homeostasis		1
acute headache attributed to intracranial fungal or other parasitic infection	headache attributed to other disorder of homoeostasis		1
acute headache attributed to intracranial fungal or other parasitic infection	headache attributed to other metabolic or systemic disorder		1
acute headache attributed to intracranial fungal or other parasitic infection	headache attributed to other non infectious inflammatory intracranial disease		1
acute headache attributed to intracranial fungal or other parasitic infection	headache attributed to other non vascular intracranial disorder		1
acute headache attributed to intracranial fungal or other parasitic infection	headache attributed to other systemic infection		headache attributed to infection
acute headache attributed to intracranial fungal or other parasitic infection	headache attributed to panic disorder		1
acute headache attributed to intracranial fungal or other parasitic infection	headache attributed to phaeochromocytoma		1
acute headache attributed to intracranial fungal or other parasitic infection	headache attributed to pituitary apoplexy		1
acute headache attributed to intracranial fungal or other parasitic infection	headache attributed to post traumatic stress disorder (ptsd)		1
acute headache attributed to intracranial fungal or other parasitic infection	headache attributed to pre eclampsia or eclampsia		1
acute headache attributed to intracranial fungal or other parasitic infection	headache attributed to primary angiitis of the central nervous system (pacns)		1
acute headache attributed to intracranial fungal or other parasitic infection	headache attributed to psychiatric disorder		1
acute headache attributed to intracranial fungal or other parasitic infection	headache attributed to psychotic disorder		1
acute headache attributed to intracranial fungal or other parasitic infection	headache attributed to radiosurgery of the brain		1
acute headache attributed to intracranial fungal or other parasitic infection	headache attributed to refractive error		1
acute headache attributed to intracranial fungal or other parasitic infection	headache attributed to retropharyngeal tendonitis		1
acute headache attributed to intracranial fungal or other parasitic infection	headache attributed to reversible cerebral vasoconstriction syndrome (rcvs)		1
acute headache attributed to intracranial fungal or other parasitic infection	headache attributed to secondary angiitis of the central nervous system (sacns)		1
acute headache attributed to intracranial fungal or other parasitic infection	headache attributed to separation anxiety disorder		1
acute headache attributed to intracranial fungal or other parasitic infection	headache attributed to social anxiety disorder (social phobia)		1
acute headache attributed to intracranial fungal or other parasitic infection	headache attributed to somatization disorder		1
acute headache attributed to intracranial fungal or other parasitic infection	headache attributed to specific phobia		1
acute headache attributed to intracranial fungal or other parasitic infection	headache attributed to spontaneous intracranial hypotension		1
acute headache attributed to intracranial fungal or other parasitic infection	headache attributed to substance withdrawal		1
acute headache attributed to intracranial fungal or other parasitic infection	headache attributed to syndrome of retinal vasculopathy with cerebral leukoencephalopathy and systemic manifestations (rvclsm)		1
acute headache attributed to intracranial fungal or other parasitic infection	headache attributed to systemic bacterial infection		headache attributed to infection
acute headache attributed to intracranial fungal or other parasitic infection	headache attributed to systemic infection		headache attributed to infection
acute headache attributed to intracranial fungal or other parasitic infection	headache attributed to systemic viral infection		headache attributed to infection
acute headache attributed to intracranial fungal or other parasitic infection	headache attributed to temporomandibular disorder (tmd)		1
acute headache attributed to intracranial fungal or other parasitic infection	headache attributed to trauma or injury to the head and/or neck		1
acute headache attributed to intracranial fungal or other parasitic infection	headache attributed to travel in space		1
acute headache attributed to intracranial fungal or other parasitic infection	headache attributed to unruptured saccular aneurysm		1
acute headache attributed to intracranial fungal or other parasitic infection	headache attributed to unruptured vascular malformation		1
acute headache attributed to intracranial fungal or other parasitic infection	headache attributed to upper cervical radiculopathy		1
acute headache attributed to intracranial fungal or other parasitic infection	headache attributed to use of or exposure to a substance		1
acute headache attributed to intracranial fungal or other parasitic infection	headache attributed to use of or exposure to other substance		1
acute headache attributed to intracranial fungal or other parasitic infection	headache attributed to viral encephalitis		headache attributed to intracranial infection
acute headache attributed to intracranial fungal or other parasitic infection	headache attributed to viral meningitis		headache attributed to intracranial infection
acute headache attributed to intracranial fungal or other parasitic infection	headache attributed to viral meningitis or encephalitis		headache attributed to intracranial infection
acute headache attributed to intracranial fungal or other parasitic infection	headache attributed to withdrawal from chronic use of other substance		1
acute headache attributed to intracranial fungal or other parasitic infection	headache not elsewhere classified		1
acute headache attributed to intracranial fungal or other parasitic infection	headache or facial or neck pain attributed to cervical carotid or vertebral artery dissection		1
acute headache attributed to intracranial fungal or other parasitic infection	headache or facial pain attributed to disorder of the cranium neck eyes ears nose sinuses teeth mouth or other facial or cervical structure		1
acute headache attributed to intracranial fungal or other parasitic infection	headache or facial pain attributed to other disorder of cranium neck eyes ears nose sinuses teeth mouth or other facial or cervical structure		1
acute headache attributed to intracranial fungal or other parasitic infection	headache probably attributed to external application of a cold stimulus		1
acute headache attributed to intracranial fungal or other parasitic infection	headache probably attributed to ingestion or inhalation of a cold stimulus		1
acute headache attributed to intracranial fungal or other parasitic infection	headache unspecified		1
acute headache attributed to intracranial fungal or other parasitic infection	hemicrania continua		1
acute headache attributed to intracranial fungal or other parasitic infection	hemicrania continua (alternative criteria)		1
acute headache attributed to intracranial fungal or other parasitic infection	hemicrania continua remitting subtype		1
acute headache attributed to intracranial fungal or other parasitic infection	hemicrania continua unremitting subtype		1
acute headache attributed to intracranial fungal or other parasitic infection	hemiplegic migraine		1
acute headache attributed to intracranial fungal or other parasitic infection	high altitude headache		1
acute headache attributed to intracranial fungal or other parasitic infection	histamine induced headache		1
acute headache attributed to intracranial fungal or other parasitic infection	hypnic headache		1
acute headache attributed to intracranial fungal or other parasitic infection	ictal epileptic headache		1
acute headache attributed to intracranial fungal or other parasitic infection	idiopathic glossopharyngeal neuralgia		1
acute headache attributed to intracranial fungal or other parasitic infection	idiopathic nervus intermedius neuralgia		1
acute headache attributed to intracranial fungal or other parasitic infection	idiopathic painful glossopharyngeal neuropathy		1
acute headache attributed to intracranial fungal or other parasitic infection	idiopathic painful nervus intermedius neuropathy		1
acute headache attributed to intracranial fungal or other parasitic infection	idiopathic painful trigeminal neuropathy		1
acute headache attributed to intracranial fungal or other parasitic infection	idiopathic trigeminal neuralgia		1
acute headache attributed to intracranial fungal or other parasitic infection	idiopathic trigeminal neuralgia with concomitant continuous pain		1
acute headache attributed to intracranial fungal or other parasitic infection	immediate alcohol induced headache		1
acute headache attributed to intracranial fungal or other parasitic infection	immediate cgrp induced headache		1
acute headache attributed to intracranial fungal or other parasitic infection	immediate histamine induced headache		1
acute headache attributed to intracranial fungal or other parasitic infection	immediate no donor induced headache		1
acute headache attributed to intracranial fungal or other parasitic infection	infantile colic		1
acute headache attributed to intracranial fungal or other parasitic infection	infrequent episodic tension type headache		1
acute headache attributed to intracranial fungal or other parasitic infection	infrequent episodic tension type headache (alternative criteria)		1
acute headache attributed to intracranial fungal or other parasitic infection	infrequent episodic tension type headache associated with pericranial tenderness		1
acute headache attributed to intracranial fungal or other parasitic infection	infrequent episodic tension type headache not associated with pericranial tenderness		1
acute headache attributed to intracranial fungal or other parasitic infection	medication overuse headache (moh)		1
acute headache attributed to intracranial fungal or other parasitic infection	medication overuse headache attributed to multiple drug classes not individually overused		1
acute headache attributed to intracranial fungal or other parasitic infection	medication overuse headache attributed to other medication		1
acute headache attributed to intracranial fungal or other parasitic infection	medication overuse headache attributed to unspecified or unverified overuse of multiple drug classes		1
acute headache attributed to intracranial fungal or other parasitic infection	menstrually related migraine with aura		1
acute headache attributed to intracranial fungal or other parasitic infection	menstrually related migraine without aura		1
acute headache attributed to intracranial fungal or other parasitic infection	migraine		1
acute headache attributed to intracranial fungal or other parasitic infection	migraine aura status		1
acute headache attributed to intracranial fungal or other parasitic infection	migraine like aura attributed to cerebral amyloid angiopathy (caa)		1
acute headache attributed to intracranial fungal or other parasitic infection	migraine with aura		1
acute headache attributed to intracranial fungal or other parasitic infection	migraine with brainstem aura		1
acute headache attributed to intracranial fungal or other parasitic infection	migraine with typical aura		1
acute headache attributed to intracranial fungal or other parasitic infection	migraine without aura		1
acute headache attributed to intracranial fungal or other parasitic infection	migrainous infarction		1
acute headache attributed to intracranial fungal or other parasitic infection	neck tongue syndrome		1
acute headache attributed to intracranial fungal or other parasitic infection	nervus intermedius neuralgia		1
acute headache attributed to intracranial fungal or other parasitic infection	nitric oxide (no) donor induced headache		1
acute headache attributed to intracranial fungal or other parasitic infection	non menstrual migraine with aura		1
acute headache attributed to intracranial fungal or other parasitic infection	non menstrual migraine without aura		1
acute headache attributed to intracranial fungal or other parasitic infection	non opioid analgesic overuse headache		1
acute headache attributed to intracranial fungal or other parasitic infection	non steroidal anti inflammatory drug (nsaid) overuse headache		1
acute headache attributed to intracranial fungal or other parasitic infection	nummular headache		1
acute headache attributed to intracranial fungal or other parasitic infection	occipital neuralgia		1
acute headache attributed to intracranial fungal or other parasitic infection	opioid overuse headache		1
acute headache attributed to intracranial fungal or other parasitic infection	opioid withdrawal headache		1
acute headache attributed to intracranial fungal or other parasitic infection	other headache disorders		1
acute headache attributed to intracranial fungal or other parasitic infection	other non opioid analgesic overuse headache		1
acute headache attributed to intracranial fungal or other parasitic infection	other primary headache disorders		1
acute headache attributed to intracranial fungal or other parasitic infection	pain attributed to a lesion or disease of nervus intermedius		1
acute headache attributed to intracranial fungal or other parasitic infection	pain attributed to a lesion or disease of the glossopharyngeal nerve		1
acute headache attributed to intracranial fungal or other parasitic infection	pain attributed to a lesion or disease of the trigeminal nerve		1
acute headache attributed to intracranial fungal or other parasitic infection	painful glossopharyngeal neuropathy		1
acute headache attributed to intracranial fungal or other parasitic infection	painful glossopharyngeal neuropathy attributed to a known cause		1
acute headache attributed to intracranial fungal or other parasitic infection	painful lesions of the cranial nerves and other facial pain		1
acute headache attributed to intracranial fungal or other parasitic infection	painful nervus intermedius neuropathy		1
acute headache attributed to intracranial fungal or other parasitic infection	painful nervus intermedius neuropathy attributed to herpes zoster		1
acute headache attributed to intracranial fungal or other parasitic infection	painful nervus intermedius neuropathy attributed to other disorder		1
acute headache attributed to intracranial fungal or other parasitic infection	painful optic neuritis		1
acute headache attributed to intracranial fungal or other parasitic infection	painful post traumatic trigeminal neuropathy		1
acute headache attributed to intracranial fungal or other parasitic infection	painful trigeminal neuropathy		1
acute headache attributed to intracranial fungal or other parasitic infection	painful trigeminal neuropathy attributed to herpes zoster		1
acute headache attributed to intracranial fungal or other parasitic infection	painful trigeminal neuropathy attributed to other disorder		1
acute headache attributed to intracranial fungal or other parasitic infection	paracetamol (acetaminophen) overuse headache		1
acute headache attributed to intracranial fungal or other parasitic infection	paratrigeminal oculosympathetic (raeder s) syndrome		1
acute headache attributed to intracranial fungal or other parasitic infection	paroxysmal hemicrania		1
acute headache attributed to intracranial fungal or other parasitic infection	paroxysmal hemicrania (alternative criteria)		1
acute headache attributed to intracranial fungal or other parasitic infection	persistent aura without infarction		1
acute headache attributed to intracranial fungal or other parasitic infection	persistent headache attributed to mild traumatic injury to the head		1
acute headache attributed to intracranial fungal or other parasitic infection	persistent headache attributed to other trauma or injury to the head and/or neck		1
acute headache attributed to intracranial fungal or other parasitic infection	persistent headache attributed to past bacterial meningitis or meningoencephalitis		headache attributed to intracranial infection
acute headache attributed to intracranial fungal or other parasitic infection	persistent headache attributed to past cranial and/or cervical vascular disorder		1
acute headache attributed to intracranial fungal or other parasitic infection	persistent headache attributed to past disorder of homoeostasis		1
acute headache attributed to intracranial fungal or other parasitic infection	persistent headache attributed to past intracranial fungal or other parasitic infection		headache attributed to intracranial fungal or other parasitic infection
acute headache attributed to intracranial fungal or other parasitic infection	persistent headache attributed to past ischaemic stroke (cerebral infarction)		1
acute headache attributed to intracranial fungal or other parasitic infection	persistent headache attributed to past non traumatic acute subdural haemorrhage		1
acute headache attributed to intracranial fungal or other parasitic infection	persistent headache attributed to past non traumatic intracerebral haemorrhage		1
acute headache attributed to intracranial fungal or other parasitic infection	persistent headache attributed to past non traumatic intracranial haemorrhage		1
acute headache attributed to intracranial fungal or other parasitic infection	persistent headache attributed to past non traumatic subarachnoid haemorrhage		1
acute headache attributed to intracranial fungal or other parasitic infection	persistent headache attributed to past non vascular intracranial disorder		1
acute headache attributed to intracranial fungal or other parasitic infection	persistent headache attributed to past reversible cerebral vasoconstriction syndrome (rcvs)		1
acute headache attributed to intracranial fungal or other parasitic infection	persistent headache attributed to past use of or exposure to a substance		1
acute headache attributed to intracranial fungal or other parasitic infection	persistent headache attributed to traumatic injury to the head		1
acute headache attributed to intracranial fungal or other parasitic infection	persistent headache attributed to whiplash		1
acute headache attributed to intracranial fungal or other parasitic infection	persistent headache or facial or neck pain attributed to past cervical carotid or vertebral artery dissection		1
acute headache attributed to intracranial fungal or other parasitic infection	persistent idiopathic facial pain (pifp)		1
acute headache attributed to intracranial fungal or other parasitic infection	post dural puncture headache		1
acute headache attributed to intracranial fungal or other parasitic infection	post electroconvulsive therapy (ect) headache		1
acute headache attributed to intracranial fungal or other parasitic infection	post endarterectomy headache		1
acute headache attributed to intracranial fungal or other parasitic infection	post herpetic neuralgia of nervus intermedius		1
acute headache attributed to intracranial fungal or other parasitic infection	post ictal headache		1
acute headache attributed to intracranial fungal or other parasitic infection	primary cough headache		1
acute headache attributed to intracranial fungal or other parasitic infection	primary exercise headache		1
acute headache attributed to intracranial fungal or other parasitic infection	primary headache associated with sexual activity		1
acute headache attributed to intracranial fungal or other parasitic infection	primary stabbing headache		1
acute headache attributed to intracranial fungal or other parasitic infection	probable chronic tension type headache		1
acute headache attributed to intracranial fungal or other parasitic infection	probable cluster headache		1
acute headache attributed to intracranial fungal or other parasitic infection	probable cold stimulus headache		1
acute headache attributed to intracranial fungal or other parasitic infection	probable external compression headache		1
acute headache attributed to intracranial fungal or other parasitic infection	probable external pressure headache		1
acute headache attributed to intracranial fungal or other parasitic infection	probable external traction headache		1
acute headache attributed to intracranial fungal or other parasitic infection	probable frequent episodic tension type headache		1
acute headache attributed to intracranial fungal or other parasitic infection	probable hemicrania continua		1
acute headache attributed to intracranial fungal or other parasitic infection	probable hypnic headache		1
acute headache attributed to intracranial fungal or other parasitic infection	probable infrequent episodic tension type headache		1
acute headache attributed to intracranial fungal or other parasitic infection	probable migraine with aura		1
acute headache attributed to intracranial fungal or other parasitic infection	probable migraine without aura		1
acute headache attributed to intracranial fungal or other parasitic infection	probable new daily persistent headache		1
acute headache attributed to intracranial fungal or other parasitic infection	probable nummular headache		1
acute headache attributed to intracranial fungal or other parasitic infection	probable paroxysmal hemicrania		1
acute headache attributed to intracranial fungal or other parasitic infection	probable primary cough headache		1
acute headache attributed to intracranial fungal or other parasitic infection	probable primary exercise headache		1
acute headache attributed to intracranial fungal or other parasitic infection	probable primary headache associated with sexual activity		1
acute headache attributed to intracranial fungal or other parasitic infection	probable primary stabbing headache		1
acute headache attributed to intracranial fungal or other parasitic infection	probable short lasting unilateral neuralgiform headache attacks		1
acute headache attributed to intracranial fungal or other parasitic infection	probable trigeminal autonomic cephalalgia		1
acute headache attributed to intracranial fungal or other parasitic infection	pure menstrual migraine with aura		1
acute headache attributed to intracranial fungal or other parasitic infection	pure menstrual migraine without aura		1
acute headache attributed to intracranial fungal or other parasitic infection	recurrent gastrointestinal disturbance		1
acute headache attributed to intracranial fungal or other parasitic infection	retinal migraine		1
acute headache attributed to intracranial fungal or other parasitic infection	secondary glossopharyngeal neuralgia		1
acute headache attributed to intracranial fungal or other parasitic infection	secondary nervus intermedius neuralgia		1
acute headache attributed to intracranial fungal or other parasitic infection	secondary trigeminal neuralgia		1
acute headache attributed to intracranial fungal or other parasitic infection	short lasting unilateral neuralgiform headache attacks		1
acute headache attributed to intracranial fungal or other parasitic infection	short lasting unilateral neuralgiform headache attacks (alternative criteria)		1
acute headache attributed to intracranial fungal or other parasitic infection	short lasting unilateral neuralgiform headache attacks with conjunctival injection and tearing (sunct)		1
acute headache attributed to intracranial fungal or other parasitic infection	short lasting unilateral neuralgiform headache attacks with cranial autonomic symptoms (suna)		1
acute headache attributed to intracranial fungal or other parasitic infection	sleep apnoea headache		1
acute headache attributed to intracranial fungal or other parasitic infection	sporadic hemiplegic migraine (shm)		1
acute headache attributed to intracranial fungal or other parasitic infection	tension type headache (alternative criteria)		1
acute headache attributed to intracranial fungal or other parasitic infection	tension type headache (tth)		1
acute headache attributed to intracranial fungal or other parasitic infection	tolosa hunt syndrome		1
acute headache attributed to intracranial fungal or other parasitic infection	trigeminal autonomic cephalalgias (tacs)		1
acute headache attributed to intracranial fungal or other parasitic infection	trigeminal neuralgia		1
acute headache attributed to intracranial fungal or other parasitic infection	trigeminal neuralgia attributed to multiple sclerosis		1
acute headache attributed to intracranial fungal or other parasitic infection	trigeminal neuralgia attributed to other cause		1
acute headache attributed to intracranial fungal or other parasitic infection	trigeminal neuralgia attributed to space occupying lesion		1
acute headache attributed to intracranial fungal or other parasitic infection	trigeminal post herpetic neuralgia		1
acute headache attributed to intracranial fungal or other parasitic infection	typical aura with headache		1
acute headache attributed to intracranial fungal or other parasitic infection	typical aura without headache		1
acute headache attributed to intracranial fungal or other parasitic infection	undifferentiated trigeminal autonomic cephalalgia		1
acute headache attributed to intracranial fungal or other parasitic infection	vestibular migraine		1
acute headache attributed to intracranial fungal or other parasitic infection	visual snow		1
acute headache attributed to ischaemic stroke (cerebral infarction)	acute headache attributed to mild traumatic injury to the head		1
acute headache attributed to ischaemic stroke (cerebral infarction)	acute headache attributed to non traumatic acute subdural haemorrhage (asdh)		headache attributed to cranial and/or cervical vascular disorder
acute headache attributed to ischaemic stroke (cerebral infarction)	acute headache attributed to non traumatic intracerebral haemorrhage		headache attributed to cranial and/or cervical vascular disorder
acute headache attributed to ischaemic stroke (cerebral infarction)	acute headache attributed to non traumatic subarachnoid haemorrhage (sah)		headache attributed to cranial and/or cervical vascular disorder
acute headache attributed to ischaemic stroke (cerebral infarction)	acute headache attributed to other systemic infection		1
acute headache attributed to ischaemic stroke (cerebral infarction)	acute headache attributed to other trauma or injury to the head and/or neck		1
acute headache attributed to ischaemic stroke (cerebral infarction)	acute headache attributed to reversible cerebral vasoconstriction syndrome (rcvs)		headache attributed to cranial and/or cervical vascular disorder
acute headache attributed to ischaemic stroke (cerebral infarction)	acute headache attributed to systemic bacterial infection		1
acute headache attributed to ischaemic stroke (cerebral infarction)	acute headache attributed to systemic viral infection		1
acute headache attributed to ischaemic stroke (cerebral infarction)	acute headache attributed to traumatic injury to the head		1
acute headache attributed to ischaemic stroke (cerebral infarction)	acute headache attributed to whiplash		1
acute headache attributed to ischaemic stroke (cerebral infarction)	acute headache or facial or neck pain attributed to cervical carotid or vertebral artery dissection		1
acute headache attributed to ischaemic stroke (cerebral infarction)	acute headache probably attributed to reversible cerebral vasoconstriction syndrome (rcvs)		headache attributed to cranial and/or cervical vascular disorder
acute headache attributed to ischaemic stroke (cerebral infarction)	alcohol induced headache		1
acute headache attributed to ischaemic stroke (cerebral infarction)	alternating hemiplegia of childhood		1
acute headache attributed to ischaemic stroke (cerebral infarction)	benign paroxysmal torticollis		1
acute headache attributed to ischaemic stroke (cerebral infarction)	benign paroxysmal vertigo		1
acute headache attributed to ischaemic stroke (cerebral infarction)	burning mouth syndrome (bms)		1
acute headache attributed to ischaemic stroke (cerebral infarction)	calcitonin gene related peptide (cgrp) induced headache		1
acute headache attributed to ischaemic stroke (cerebral infarction)	carbon monoxide (co) induced headache		1
acute headache attributed to ischaemic stroke (cerebral infarction)	central neuropathic pain		1
acute headache attributed to ischaemic stroke (cerebral infarction)	central neuropathic pain attributed to multiple sclerosis (ms)		1
acute headache attributed to ischaemic stroke (cerebral infarction)	central post stroke pain (cpsp)		1
acute headache attributed to ischaemic stroke (cerebral infarction)	cerebrospinal fluid (csf) fistula headache		1
acute headache attributed to ischaemic stroke (cerebral infarction)	cervicogenic headache		1
acute headache attributed to ischaemic stroke (cerebral infarction)	chronic cluster headache		1
acute headache attributed to ischaemic stroke (cerebral infarction)	chronic headache attributed to bacterial meningitis or meningoencephalitis		1
acute headache attributed to ischaemic stroke (cerebral infarction)	chronic headache attributed to intracranial fungal or other parasitic infection		1
acute headache attributed to ischaemic stroke (cerebral infarction)	chronic headache attributed to other systemic infection		1
acute headache attributed to ischaemic stroke (cerebral infarction)	chronic headache attributed to systemic bacterial infection		1
acute headache attributed to ischaemic stroke (cerebral infarction)	chronic headache attributed to systemic viral infection		1
acute headache attributed to ischaemic stroke (cerebral infarction)	chronic migraine (alternative criteria)		1
acute headache attributed to ischaemic stroke (cerebral infarction)	chronic migraine with continuous pain		1
acute headache attributed to ischaemic stroke (cerebral infarction)	chronic migraine with pain free periods		1
acute headache attributed to ischaemic stroke (cerebral infarction)	chronic suna		1
acute headache attributed to ischaemic stroke (cerebral infarction)	chronic sunct		1
acute headache attributed to ischaemic stroke (cerebral infarction)	chronic tension type headache		1
acute headache attributed to ischaemic stroke (cerebral infarction)	chronic tension type headache (alternative criteria)		1
acute headache attributed to ischaemic stroke (cerebral infarction)	chronic tension type headache associated with pericranial tenderness		1
acute headache attributed to ischaemic stroke (cerebral infarction)	chronic tension type headache not associated with pericranial tenderness		1
acute headache attributed to ischaemic stroke (cerebral infarction)	classical glossopharyngeal neuralgia		1
acute headache attributed to ischaemic stroke (cerebral infarction)	classical nervus intermedius neuralgia		1
acute headache attributed to ischaemic stroke (cerebral infarction)	classical trigeminal neuralgia		1
acute headache attributed to ischaemic stroke (cerebral infarction)	classical trigeminal neuralgia purely paroxysmal		1
acute headache attributed to ischaemic stroke (cerebral infarction)	classical trigeminal neuralgia with concomitant continuous pain		1
acute headache attributed to ischaemic stroke (cerebral infarction)	cluster headache		1
acute headache attributed to ischaemic stroke (cerebral infarction)	cluster headache (alternative criteria)		1
acute headache attributed to ischaemic stroke (cerebral infarction)	cocaine induced headache		1
acute headache attributed to ischaemic stroke (cerebral infarction)	cold stimulus headache		1
acute headache attributed to ischaemic stroke (cerebral infarction)	combination analgesic overuse headache		1
acute headache attributed to ischaemic stroke (cerebral infarction)	complications of migraine		1
acute headache attributed to ischaemic stroke (cerebral infarction)	cyclical vomiting syndrome		1
acute headache attributed to ischaemic stroke (cerebral infarction)	delayed alcohol induced headache		1
acute headache attributed to ischaemic stroke (cerebral infarction)	delayed cgrp induced headache		1
acute headache attributed to ischaemic stroke (cerebral infarction)	delayed histamine induced headache		1
acute headache attributed to ischaemic stroke (cerebral infarction)	delayed no donor induced headache		1
acute headache attributed to ischaemic stroke (cerebral infarction)	delayed onset acute headache attributed to mild traumatic injury to the head		1
acute headache attributed to ischaemic stroke (cerebral infarction)	delayed onset acute headache attributed to moderate or severe traumatic injury to the head		1
acute headache attributed to ischaemic stroke (cerebral infarction)	delayed onset persistent headache attributed to mild traumatic injury to the head		1
acute headache attributed to ischaemic stroke (cerebral infarction)	delayed onset persistent headache attributed to moderate or severe traumatic injury to the head		1
acute headache attributed to ischaemic stroke (cerebral infarction)	epicrania fugax		1
acute headache attributed to ischaemic stroke (cerebral infarction)	episodic cluster headache		1
acute headache attributed to ischaemic stroke (cerebral infarction)	episodic paroxysmal hemicrania		1
acute headache attributed to ischaemic stroke (cerebral infarction)	episodic suna		1
acute headache attributed to ischaemic stroke (cerebral infarction)	episodic sunct		1
acute headache attributed to ischaemic stroke (cerebral infarction)	episodic syndromes that may be associated with migraine		1
acute headache attributed to ischaemic stroke (cerebral infarction)	ergotamine overuse headache		1
acute headache attributed to ischaemic stroke (cerebral infarction)	external pressure headache		1
acute headache attributed to ischaemic stroke (cerebral infarction)	external traction headache		1
acute headache attributed to ischaemic stroke (cerebral infarction)	familial hemiplegic migraine (fhm)		1
acute headache attributed to ischaemic stroke (cerebral infarction)	familial hemiplegic migraine other loci		1
acute headache attributed to ischaemic stroke (cerebral infarction)	familial hemiplegic migraine type 1 (fhm1)		1
acute headache attributed to ischaemic stroke (cerebral infarction)	familial hemiplegic migraine type 2 (fhm2)		1
acute headache attributed to ischaemic stroke (cerebral infarction)	familial hemiplegic migraine type 3 (fhm3)		1
acute headache attributed to ischaemic stroke (cerebral infarction)	frequent episodic tension type headache		1
acute headache attributed to ischaemic stroke (cerebral infarction)	frequent episodic tension type headache (alternative criteria)		1
acute headache attributed to ischaemic stroke (cerebral infarction)	frequent episodic tension type headache associated with pericranial tenderness		1
acute headache attributed to ischaemic stroke (cerebral infarction)	frequent episodic tension type headache not associated with pericranial tenderness		1
acute headache attributed to ischaemic stroke (cerebral infarction)	glossopharyngeal neuralgia		1
acute headache attributed to ischaemic stroke (cerebral infarction)	head and/or neck pain attributed to orthostatic (postural) hypotension		1
acute headache attributed to ischaemic stroke (cerebral infarction)	head or facial pain attributed to inflammation of the stylohyoid ligament		1
acute headache attributed to ischaemic stroke (cerebral infarction)	headache and/or migraine like aura attributed to chronic intracranial vasculopathy		headache attributed to cranial and/or cervical vascular disorder
acute headache attributed to ischaemic stroke (cerebral infarction)	headache attributed to a substance or its withdrawal		1
acute headache attributed to ischaemic stroke (cerebral infarction)	headache attributed to acute angle closure glaucoma		1
acute headache attributed to ischaemic stroke (cerebral infarction)	headache attributed to acute rhinosinusitis		1
acute headache attributed to ischaemic stroke (cerebral infarction)	headache attributed to aeroplane travel		1
acute headache attributed to ischaemic stroke (cerebral infarction)	headache attributed to arterial hypertension		1
acute headache attributed to ischaemic stroke (cerebral infarction)	headache attributed to arteritis		headache attributed to cranial and/or cervical vascular disorder
acute headache attributed to ischaemic stroke (cerebral infarction)	headache attributed to aseptic (non infectious) meningitis		1
acute headache attributed to ischaemic stroke (cerebral infarction)	headache attributed to autonomic dysreflexia		1
acute headache attributed to ischaemic stroke (cerebral infarction)	headache attributed to bacterial meningitis or meningoencephalitis		1
acute headache attributed to ischaemic stroke (cerebral infarction)	headache attributed to carcinomatous meningitis		1
acute headache attributed to ischaemic stroke (cerebral infarction)	headache attributed to carotid or vertebral angioplasty or stenting		headache attributed to cranial and/or cervical vascular disorder
acute headache attributed to ischaemic stroke (cerebral infarction)	headache attributed to cerebral ischaemic event		headache attributed to cranial and/or cervical vascular disorder
acute headache attributed to ischaemic stroke (cerebral infarction)	headache attributed to cervical carotid or vertebral artery disorder		headache attributed to cranial and/or cervical vascular disorder
acute headache attributed to ischaemic stroke (cerebral infarction)	headache attributed to cervical myofascial pain		1
acute headache attributed to ischaemic stroke (cerebral infarction)	headache attributed to chronic or recurring rhinosinusitis		1
acute headache attributed to ischaemic stroke (cerebral infarction)	headache attributed to colloid cyst of the third ventricle		1
acute headache attributed to ischaemic stroke (cerebral infarction)	headache attributed to cranial and/or cervical vascular disorder		1
acute headache attributed to ischaemic stroke (cerebral infarction)	headache attributed to cranial venous disorder		headache attributed to cranial and/or cervical vascular disorder
acute headache attributed to ischaemic stroke (cerebral infarction)	headache attributed to cranial venous sinus stenting		headache attributed to cranial and/or cervical vascular disorder
acute headache attributed to ischaemic stroke (cerebral infarction)	headache attributed to craniocervical dystonia		1
acute headache attributed to ischaemic stroke (cerebral infarction)	headache attributed to depressive disorder		1
acute headache attributed to ischaemic stroke (cerebral infarction)	headache attributed to disorder of cranial bone		1
acute headache attributed to ischaemic stroke (cerebral infarction)	headache attributed to disorder of homoeostasis		1
acute headache attributed to ischaemic stroke (cerebral infarction)	headache attributed to disorder of the ears		1
acute headache attributed to ischaemic stroke (cerebral infarction)	headache attributed to disorder of the eyes		1
acute headache attributed to ischaemic stroke (cerebral infarction)	headache attributed to disorder of the nasal mucosa turbinates or septum		1
acute headache attributed to ischaemic stroke (cerebral infarction)	headache attributed to disorder of the neck		1
acute headache attributed to ischaemic stroke (cerebral infarction)	headache attributed to disorder of the nose or paranasal sinuses		1
acute headache attributed to ischaemic stroke (cerebral infarction)	headache attributed to disorder of the teeth		1
acute headache attributed to ischaemic stroke (cerebral infarction)	headache attributed to dural arteriovenous fistula (davf)		headache attributed to cranial and/or cervical vascular disorder
acute headache attributed to ischaemic stroke (cerebral infarction)	headache attributed to epileptic seizure		1
acute headache attributed to ischaemic stroke (cerebral infarction)	headache attributed to exogenous acute pressor agent		1
acute headache attributed to ischaemic stroke (cerebral infarction)	headache attributed to external application of a cold stimulus		1
acute headache attributed to ischaemic stroke (cerebral infarction)	headache attributed to generalized anxiety disorder		1
acute headache attributed to ischaemic stroke (cerebral infarction)	headache attributed to giant cell arteritis (gca)		headache attributed to cranial and/or cervical vascular disorder
acute headache attributed to ischaemic stroke (cerebral infarction)	headache attributed to heterophoria or heterotropia		1
acute headache attributed to ischaemic stroke (cerebral infarction)	headache attributed to hypertensive crisis without hypertensive encephalopathy		1
acute headache attributed to ischaemic stroke (cerebral infarction)	headache attributed to hypertensive encephalopathy		1
acute headache attributed to ischaemic stroke (cerebral infarction)	headache attributed to hypoxia and/or hypercapnia		1
acute headache attributed to ischaemic stroke (cerebral infarction)	headache attributed to increased cerebrospinal fluid (csf) pressure		1
acute headache attributed to ischaemic stroke (cerebral infarction)	headache attributed to infection		1
acute headache attributed to ischaemic stroke (cerebral infarction)	headache attributed to intracranial artery dissection		headache attributed to cranial and/or cervical vascular disorder
acute headache attributed to ischaemic stroke (cerebral infarction)	headache attributed to intracranial fungal or other parasitic infection		1
acute headache attributed to ischaemic stroke (cerebral infarction)	headache attributed to intracranial hypertension secondary to chromosomal disorder		1
acute headache attributed to ischaemic stroke (cerebral infarction)	headache attributed to intracranial hypertension secondary to hydrocephalus		1
acute headache attributed to ischaemic stroke (cerebral infarction)	headache attributed to intracranial infection		1
acute headache attributed to ischaemic stroke (cerebral infarction)	headache attributed to intracranial neoplasia		1
acute headache attributed to ischaemic stroke (cerebral infarction)	headache attributed to intracranial neoplasm		1
acute headache attributed to ischaemic stroke (cerebral infarction)	headache attributed to intrathecal injection		1
acute headache attributed to ischaemic stroke (cerebral infarction)	headache attributed to ischaemic ocular motor nerve palsy		1
acute headache attributed to ischaemic stroke (cerebral infarction)	headache attributed to ischaemic stroke (cerebral infarction)		headache attributed to cerebral ischaemic event
acute headache attributed to ischaemic stroke (cerebral infarction)	headache attributed to localized brain infection		1
acute headache attributed to ischaemic stroke (cerebral infarction)	headache attributed to low cerebrospinal fluid (csf) pressure		1
acute headache attributed to ischaemic stroke (cerebral infarction)	headache attributed to lymphocytic hypophysitis		1
acute headache attributed to ischaemic stroke (cerebral infarction)	headache attributed to neurosarcoidosis		1
acute headache attributed to ischaemic stroke (cerebral infarction)	headache attributed to non infectious inflammatory intracranial disease		1
acute headache attributed to ischaemic stroke (cerebral infarction)	headache attributed to non traumatic intracranial haemorrhage		1
acute headache attributed to ischaemic stroke (cerebral infarction)	headache attributed to non vascular intracranial disorder		1
acute headache attributed to ischaemic stroke (cerebral infarction)	headache attributed to occasional use of non headache medication		1
acute headache attributed to ischaemic stroke (cerebral infarction)	headache attributed to ocular inflammatory disorder		1
acute headache attributed to ischaemic stroke (cerebral infarction)	headache attributed to other acute intracranial arterial disorder		headache attributed to cranial and/or cervical vascular disorder
acute headache attributed to ischaemic stroke (cerebral infarction)	headache attributed to other disorder of homeostasis		1
acute headache attributed to ischaemic stroke (cerebral infarction)	headache attributed to other disorder of homoeostasis		1
acute headache attributed to ischaemic stroke (cerebral infarction)	headache attributed to other metabolic or systemic disorder		1
acute headache attributed to ischaemic stroke (cerebral infarction)	headache attributed to other non infectious inflammatory intracranial disease		1
acute headache attributed to ischaemic stroke (cerebral infarction)	headache attributed to other non vascular intracranial disorder		1
acute headache attributed to ischaemic stroke (cerebral infarction)	headache attributed to other systemic infection		1
acute headache attributed to ischaemic stroke (cerebral infarction)	headache attributed to panic disorder		1
acute headache attributed to ischaemic stroke (cerebral infarction)	headache attributed to phaeochromocytoma		1
acute headache attributed to ischaemic stroke (cerebral infarction)	headache attributed to pituitary apoplexy		headache attributed to cranial and/or cervical vascular disorder
acute headache attributed to ischaemic stroke (cerebral infarction)	headache attributed to post traumatic stress disorder (ptsd)		1
acute headache attributed to ischaemic stroke (cerebral infarction)	headache attributed to pre eclampsia or eclampsia		1
acute headache attributed to ischaemic stroke (cerebral infarction)	headache attributed to primary angiitis of the central nervous system (pacns)		headache attributed to cranial and/or cervical vascular disorder
acute headache attributed to ischaemic stroke (cerebral infarction)	headache attributed to psychiatric disorder		1
acute headache attributed to ischaemic stroke (cerebral infarction)	headache attributed to psychotic disorder		1
acute headache attributed to ischaemic stroke (cerebral infarction)	headache attributed to radiosurgery of the brain		1
acute headache attributed to ischaemic stroke (cerebral infarction)	headache attributed to refractive error		1
acute headache attributed to ischaemic stroke (cerebral infarction)	headache attributed to retropharyngeal tendonitis		1
acute headache attributed to ischaemic stroke (cerebral infarction)	headache attributed to reversible cerebral vasoconstriction syndrome (rcvs)		1
acute headache attributed to ischaemic stroke (cerebral infarction)	headache attributed to secondary angiitis of the central nervous system (sacns)		headache attributed to cranial and/or cervical vascular disorder
acute headache attributed to ischaemic stroke (cerebral infarction)	headache attributed to separation anxiety disorder		1
acute headache attributed to ischaemic stroke (cerebral infarction)	headache attributed to social anxiety disorder (social phobia)		1
acute headache attributed to ischaemic stroke (cerebral infarction)	headache attributed to somatization disorder		1
acute headache attributed to ischaemic stroke (cerebral infarction)	headache attributed to specific phobia		1
acute headache attributed to ischaemic stroke (cerebral infarction)	headache attributed to spontaneous intracranial hypotension		1
acute headache attributed to ischaemic stroke (cerebral infarction)	headache attributed to substance withdrawal		1
acute headache attributed to ischaemic stroke (cerebral infarction)	headache attributed to syndrome of retinal vasculopathy with cerebral leukoencephalopathy and systemic manifestations (rvclsm)		headache attributed to cranial and/or cervical vascular disorder
acute headache attributed to ischaemic stroke (cerebral infarction)	headache attributed to systemic bacterial infection		1
acute headache attributed to ischaemic stroke (cerebral infarction)	headache attributed to systemic infection		1
acute headache attributed to ischaemic stroke (cerebral infarction)	headache attributed to systemic viral infection		1
acute headache attributed to ischaemic stroke (cerebral infarction)	headache attributed to temporomandibular disorder (tmd)		1
acute headache attributed to ischaemic stroke (cerebral infarction)	headache attributed to trauma or injury to the head and/or neck		1
acute headache attributed to ischaemic stroke (cerebral infarction)	headache attributed to travel in space		1
acute headache attributed to ischaemic stroke (cerebral infarction)	headache attributed to unruptured saccular aneurysm		headache attributed to cranial and/or cervical vascular disorder
acute headache attributed to ischaemic stroke (cerebral infarction)	headache attributed to unruptured vascular malformation		headache attributed to cranial and/or cervical vascular disorder
acute headache attributed to ischaemic stroke (cerebral infarction)	headache attributed to upper cervical radiculopathy		1
acute headache attributed to ischaemic stroke (cerebral infarction)	headache attributed to use of or exposure to a substance		1
acute headache attributed to ischaemic stroke (cerebral infarction)	headache attributed to use of or exposure to other substance		1
acute headache attributed to ischaemic stroke (cerebral infarction)	headache attributed to viral encephalitis		1
acute headache attributed to ischaemic stroke (cerebral infarction)	headache attributed to viral meningitis		1
acute headache attributed to ischaemic stroke (cerebral infarction)	headache attributed to viral meningitis or encephalitis		1
acute headache attributed to ischaemic stroke (cerebral infarction)	headache attributed to withdrawal from chronic use of other substance		1
acute headache attributed to ischaemic stroke (cerebral infarction)	headache not elsewhere classified		1
acute headache attributed to ischaemic stroke (cerebral infarction)	headache or facial or neck pain attributed to cervical carotid or vertebral artery dissection		headache attributed to cranial and/or cervical vascular disorder
acute headache attributed to ischaemic stroke (cerebral infarction)	headache or facial pain attributed to disorder of the cranium neck eyes ears nose sinuses teeth mouth or other facial or cervical structure		1
acute headache attributed to ischaemic stroke (cerebral infarction)	headache or facial pain attributed to other disorder of cranium neck eyes ears nose sinuses teeth mouth or other facial or cervical structure		1
acute headache attributed to ischaemic stroke (cerebral infarction)	headache probably attributed to external application of a cold stimulus		1
acute headache attributed to ischaemic stroke (cerebral infarction)	headache probably attributed to ingestion or inhalation of a cold stimulus		1
acute headache attributed to ischaemic stroke (cerebral infarction)	headache unspecified		1
acute headache attributed to ischaemic stroke (cerebral infarction)	hemicrania continua		1
acute headache attributed to ischaemic stroke (cerebral infarction)	hemicrania continua (alternative criteria)		1
acute headache attributed to ischaemic stroke (cerebral infarction)	hemicrania continua remitting subtype		1
acute headache attributed to ischaemic stroke (cerebral infarction)	hemicrania continua unremitting subtype		1
acute headache attributed to ischaemic stroke (cerebral infarction)	hemiplegic migraine		1
acute headache attributed to ischaemic stroke (cerebral infarction)	high altitude headache		1
acute headache attributed to ischaemic stroke (cerebral infarction)	histamine induced headache		1
acute headache attributed to ischaemic stroke (cerebral infarction)	hypnic headache		1
acute headache attributed to ischaemic stroke (cerebral infarction)	ictal epileptic headache		1
acute headache attributed to ischaemic stroke (cerebral infarction)	idiopathic glossopharyngeal neuralgia		1
acute headache attributed to ischaemic stroke (cerebral infarction)	idiopathic nervus intermedius neuralgia		1
acute headache attributed to ischaemic stroke (cerebral infarction)	idiopathic painful glossopharyngeal neuropathy		1
acute headache attributed to ischaemic stroke (cerebral infarction)	idiopathic painful nervus intermedius neuropathy		1
acute headache attributed to ischaemic stroke (cerebral infarction)	idiopathic painful trigeminal neuropathy		1
acute headache attributed to ischaemic stroke (cerebral infarction)	idiopathic trigeminal neuralgia		1
acute headache attributed to ischaemic stroke (cerebral infarction)	idiopathic trigeminal neuralgia with concomitant continuous pain		1
acute headache attributed to ischaemic stroke (cerebral infarction)	immediate alcohol induced headache		1
acute headache attributed to ischaemic stroke (cerebral infarction)	immediate cgrp induced headache		1
acute headache attributed to ischaemic stroke (cerebral infarction)	immediate histamine induced headache		1
acute headache attributed to ischaemic stroke (cerebral infarction)	immediate no donor induced headache		1
acute headache attributed to ischaemic stroke (cerebral infarction)	infantile colic		1
acute headache attributed to ischaemic stroke (cerebral infarction)	infrequent episodic tension type headache		1
acute headache attributed to ischaemic stroke (cerebral infarction)	infrequent episodic tension type headache (alternative criteria)		1
acute headache attributed to ischaemic stroke (cerebral infarction)	infrequent episodic tension type headache associated with pericranial tenderness		1
acute headache attributed to ischaemic stroke (cerebral infarction)	infrequent episodic tension type headache not associated with pericranial tenderness		1
acute headache attributed to ischaemic stroke (cerebral infarction)	medication overuse headache (moh)		1
acute headache attributed to ischaemic stroke (cerebral infarction)	medication overuse headache attributed to multiple drug classes not individually overused		1
acute headache attributed to ischaemic stroke (cerebral infarction)	medication overuse headache attributed to other medication		1
acute headache attributed to ischaemic stroke (cerebral infarction)	medication overuse headache attributed to unspecified or unverified overuse of multiple drug classes		1
acute headache attributed to ischaemic stroke (cerebral infarction)	menstrually related migraine with aura		1
acute headache attributed to ischaemic stroke (cerebral infarction)	menstrually related migraine without aura		1
acute headache attributed to ischaemic stroke (cerebral infarction)	migraine		1
acute headache attributed to ischaemic stroke (cerebral infarction)	migraine aura status		1
acute headache attributed to ischaemic stroke (cerebral infarction)	migraine like aura attributed to cerebral amyloid angiopathy (caa)		headache attributed to cranial and/or cervical vascular disorder
acute headache attributed to ischaemic stroke (cerebral infarction)	migraine with aura		1
acute headache attributed to ischaemic stroke (cerebral infarction)	migraine with brainstem aura		1
acute headache attributed to ischaemic stroke (cerebral infarction)	migraine with typical aura		1
acute headache attributed to ischaemic stroke (cerebral infarction)	migraine without aura		1
acute headache attributed to ischaemic stroke (cerebral infarction)	migrainous infarction		1
acute headache attributed to ischaemic stroke (cerebral infarction)	neck tongue syndrome		1
acute headache attributed to ischaemic stroke (cerebral infarction)	nervus intermedius neuralgia		1
acute headache attributed to ischaemic stroke (cerebral infarction)	nitric oxide (no) donor induced headache		1
acute headache attributed to ischaemic stroke (cerebral infarction)	non menstrual migraine with aura		1
acute headache attributed to ischaemic stroke (cerebral infarction)	non menstrual migraine without aura		1
acute headache attributed to ischaemic stroke (cerebral infarction)	non opioid analgesic overuse headache		1
acute headache attributed to ischaemic stroke (cerebral infarction)	non steroidal anti inflammatory drug (nsaid) overuse headache		1
acute headache attributed to ischaemic stroke (cerebral infarction)	nummular headache		1
acute headache attributed to ischaemic stroke (cerebral infarction)	occipital neuralgia		1
acute headache attributed to ischaemic stroke (cerebral infarction)	opioid overuse headache		1
acute headache attributed to ischaemic stroke (cerebral infarction)	opioid withdrawal headache		1
acute headache attributed to ischaemic stroke (cerebral infarction)	other headache disorders		1
acute headache attributed to ischaemic stroke (cerebral infarction)	other non opioid analgesic overuse headache		1
acute headache attributed to ischaemic stroke (cerebral infarction)	other primary headache disorders		1
acute headache attributed to ischaemic stroke (cerebral infarction)	pain attributed to a lesion or disease of nervus intermedius		1
acute headache attributed to ischaemic stroke (cerebral infarction)	pain attributed to a lesion or disease of the glossopharyngeal nerve		1
acute headache attributed to ischaemic stroke (cerebral infarction)	pain attributed to a lesion or disease of the trigeminal nerve		1
acute headache attributed to ischaemic stroke (cerebral infarction)	painful glossopharyngeal neuropathy		1
acute headache attributed to ischaemic stroke (cerebral infarction)	painful glossopharyngeal neuropathy attributed to a known cause		1
acute headache attributed to ischaemic stroke (cerebral infarction)	painful lesions of the cranial nerves and other facial pain		1
acute headache attributed to ischaemic stroke (cerebral infarction)	painful nervus intermedius neuropathy		1
acute headache attributed to ischaemic stroke (cerebral infarction)	painful nervus intermedius neuropathy attributed to herpes zoster		1
acute headache attributed to ischaemic stroke (cerebral infarction)	painful nervus intermedius neuropathy attributed to other disorder		1
acute headache attributed to ischaemic stroke (cerebral infarction)	painful optic neuritis		1
acute headache attributed to ischaemic stroke (cerebral infarction)	painful post traumatic trigeminal neuropathy		1
acute headache attributed to ischaemic stroke (cerebral infarction)	painful trigeminal neuropathy		1
acute headache attributed to ischaemic stroke (cerebral infarction)	painful trigeminal neuropathy attributed to herpes zoster		1
acute headache attributed to ischaemic stroke (cerebral infarction)	painful trigeminal neuropathy attributed to other disorder		1
acute headache attributed to ischaemic stroke (cerebral infarction)	paracetamol (acetaminophen) overuse headache		1
acute headache attributed to ischaemic stroke (cerebral infarction)	paratrigeminal oculosympathetic (raeder s) syndrome		1
acute headache attributed to ischaemic stroke (cerebral infarction)	paroxysmal hemicrania		1
acute headache attributed to ischaemic stroke (cerebral infarction)	paroxysmal hemicrania (alternative criteria)		1
acute headache attributed to ischaemic stroke (cerebral infarction)	persistent aura without infarction		1
acute headache attributed to ischaemic stroke (cerebral infarction)	persistent headache attributed to mild traumatic injury to the head		1
acute headache attributed to ischaemic stroke (cerebral infarction)	persistent headache attributed to other trauma or injury to the head and/or neck		1
acute headache attributed to ischaemic stroke (cerebral infarction)	persistent headache attributed to past bacterial meningitis or meningoencephalitis		1
acute headache attributed to ischaemic stroke (cerebral infarction)	persistent headache attributed to past cranial and/or cervical vascular disorder		headache attributed to cranial and/or cervical vascular disorder
acute headache attributed to ischaemic stroke (cerebral infarction)	persistent headache attributed to past disorder of homoeostasis		1
acute headache attributed to ischaemic stroke (cerebral infarction)	persistent headache attributed to past intracranial fungal or other parasitic infection		1
acute headache attributed to ischaemic stroke (cerebral infarction)	persistent headache attributed to past ischaemic stroke (cerebral infarction)		1
acute headache attributed to ischaemic stroke (cerebral infarction)	persistent headache attributed to past non traumatic acute subdural haemorrhage		headache attributed to cranial and/or cervical vascular disorder
acute headache attributed to ischaemic stroke (cerebral infarction)	persistent headache attributed to past non traumatic intracerebral haemorrhage		headache attributed to cranial and/or cervical vascular disorder
acute headache attributed to ischaemic stroke (cerebral infarction)	persistent headache attributed to past non traumatic intracranial haemorrhage		1
acute headache attributed to ischaemic stroke (cerebral infarction)	persistent headache attributed to past non traumatic subarachnoid haemorrhage		headache attributed to cranial and/or cervical vascular disorder
acute headache attributed to ischaemic stroke (cerebral infarction)	persistent headache attributed to past non vascular intracranial disorder		1
acute headache attributed to ischaemic stroke (cerebral infarction)	persistent headache attributed to past reversible cerebral vasoconstriction syndrome (rcvs)		headache attributed to cranial and/or cervical vascular disorder
acute headache attributed to ischaemic stroke (cerebral infarction)	persistent headache attributed to past use of or exposure to a substance		1
acute headache attributed to ischaemic stroke (cerebral infarction)	persistent headache attributed to traumatic injury to the head		1
acute headache attributed to ischaemic stroke (cerebral infarction)	persistent headache attributed to whiplash		1
acute headache attributed to ischaemic stroke (cerebral infarction)	persistent headache or facial or neck pain attributed to past cervical carotid or vertebral artery dissection		1
acute headache attributed to ischaemic stroke (cerebral infarction)	persistent idiopathic facial pain (pifp)		1
acute headache attributed to ischaemic stroke (cerebral infarction)	post dural puncture headache		1
acute headache attributed to ischaemic stroke (cerebral infarction)	post electroconvulsive therapy (ect) headache		1
acute headache attributed to ischaemic stroke (cerebral infarction)	post endarterectomy headache		headache attributed to cranial and/or cervical vascular disorder
acute headache attributed to ischaemic stroke (cerebral infarction)	post herpetic neuralgia of nervus intermedius		1
acute headache attributed to ischaemic stroke (cerebral infarction)	post ictal headache		1
acute headache attributed to ischaemic stroke (cerebral infarction)	primary cough headache		1
acute headache attributed to ischaemic stroke (cerebral infarction)	primary exercise headache		1
acute headache attributed to ischaemic stroke (cerebral infarction)	primary headache associated with sexual activity		1
acute headache attributed to ischaemic stroke (cerebral infarction)	primary stabbing headache		1
acute headache attributed to ischaemic stroke (cerebral infarction)	probable chronic tension type headache		1
acute headache attributed to ischaemic stroke (cerebral infarction)	probable cluster headache		1
acute headache attributed to ischaemic stroke (cerebral infarction)	probable cold stimulus headache		1
acute headache attributed to ischaemic stroke (cerebral infarction)	probable external compression headache		1
acute headache attributed to ischaemic stroke (cerebral infarction)	probable external pressure headache		1
[truncated: 56,996 more rows]
